# Supplementary material for: Evolution of an Apomixis-Specific Allele Class in Supernumerary Chromatin of Apomictic Boechera
Source: Front Plant Sci. 2022 Jun 1;13:890038. doi: 10.3389/fpls.2022.890038 (PMC9198585; doi:10.3389/fpls.2022.890038)
Supplement: Supplementary file 2 [file Data_Sheet_2.FASTA]

>ES776_a1_ba
GAAACACAAACCCTAATCTCGATCCCCTTTCACAGATGAGCGAAGTGCTCAAACGACCTAAATGATGAAAAATACCCTTGAGCAAAAACATAAAAGATGAAACAAAAAAAAAAA--TCAATCGGACGAAGGAAGAAAACCGAAGAAGAAGAAACAGGAGCTCGATCCGCCGAAATCCCCAAATCGCCGCTCGATCCGCCGACAATCGCCGTCGCGCAAACTCCGCCTTCGACGATTGATCCCTCCGCCGTCTCCGCTCTGTAGATCCGCCGTTGCCTCGGAAGATCTGCCGTCTCGCCACTCGATCCGAAAGTGTGGAGGTAGAGAAATCAAACGTTCTTTCTAACTGAGTTTGTAATTAACTTTGCCATTTTGTTACAGATGCATGATAAAGCTGAATTACCAGAGATGGCTGTCACTTGCTGCAAAAGAAGGTCTCTATTCAGCATATACTGGAATTGGGTACTTGTATGTCAAATGTTATGGAGTAGATAATAAAAACTACACTTAAGGTAAATTCTCTTTATGGTCTCATTATTCTCAGGCTTGCTTGTTGATTTAGCAGGTATTATCTAATCATAAAGGAACCGAGACAATAAGGTGAAAGATTGTAAAACATTATAGATTAGTCTAACATTCCATTGATATATATGCCTTCAAATGCAGGCAAGAGAATATTTTGAGAAGGCTGTTGACAATGACTATCCTAGTGGGCATTTTAACCTTGGAGTTTTGTAACCGTTTGAGGAATGAATTGGCTTGCTTTGGTTTTGTTGAGATGTCTGAATCCTTGTTTGTTTTTATTAAATTGACAGTACCATGCTTGATGGTGGGCGTGGCAGAGATTAGAAGATTAGAAATGGTTAAGAGATAGATTAGAAGATTCGTTGATCAATGAAAAGAAACTGGTTTCACAACGCCGATAAGAATTGGCAAAGGTAAGCATAGGCTCGGTCTTGTTTTAGTTTCATGATTCATGATTAATGTTTTTGGA--TTGCTGTTAA-GACCATGTT-ATTGAAT-CTTGTTTCTATGAGAGG-TTCAATGGTTTTTCAAGTGGATATAACGATCCTACTTATGTTTAGGTTCTTGCTGAGAATGGCAAAGCTAAAGCTATTGCCTTTGATGAAATTGATAAAGCTCCTGAAG-AGAAGAAGAGAAGAAGAGAGGAATTACAATTGCTACGGTCTGTCTTCTCTCCCATCTTCTAATTGGATTCCACGTCAATATTTTTTCTAGTCATTATATTTGTTTTTAATTTTAGTTTCTATTCTACTGTGATATTCTAATTTAACAAAGTAGTAATTGTAATTATAAGAAATTGTAAGATTTTTTTATTTTTAATATTATTGCTTCCTTTTATAGTTTTTTTTT---GTAAGAATTTGTATTTATTTTCAGTTTTCTTTTCATATTTACTTGTTTTTCTTATTTTATTCGGATTTTTTATTTT-AATTCAATATTATTTATGGTCGGTTTTTGGTTG-ATTTCGTTCCTTGATATTTAGTCGGATTTTTGTTATCGGTTTTTTGTCGAAAATTTTTCATCAGTTTTTTGTCGGAAACTTATCATCGGTTTTTCGTCGGAATTGTTTTGGTCGGATTGTGGTTACAAATTAGCTTTCCTCTGATTTT-------GGTCTTTTTGTCGTCGTTTTTTTTTTCTCTCGTTATTTCGTGGATTTTTCCAATGAAATTCCGATCAAACTCCAATTTCGATCGATATAGATCCAACGAGTCATTTCGTCGGAATTTTCTCGGAAACGCTCTTTTCCGTTGACTTTCCGACAAATATTTTAGTCGGAATCATTGA--TTTTCTTGTAGTGAAAGTAGAGGAGGAGGAAGTCGATCGAACACCACATGAGAATGATATTTACTAAA-GATAGGTCCTTCTGAAAACGATATTTTCTTATACGTTTTTCATTACATGTTGTTATTCTTTTCTTCATCTAAACTTT-GTTCTTAATATCATTATTCTTTCATATATTCATCATGTCTTCTTCGCCATCGTTCATGTTTACTTCCGTTATGCATGAGTAATTTCATTAGGTTG------------TTATTGGAAATATATTTAGGGTTCTTCATCTAGATTTGTGAAACAGTTTGTTGCTTGATGAACCATCTTGTTACTGCGCTTAGGTAGATTTACTTTCCGAAAATTGATAAATCACCTTAACTAAATTATATAAGTAAAGTGTCATAGTTTGTGAAAGTTTAGTTATGAATTTTT-GTGAATACTTAGAATTCAGATTGTTTATGTGTGTTTACCGTTTTTAATT-ACTCGCGG-AAGTTGAG-TAAAATAGG-TTGCTAGATAAA-GTAATT-AGTACTGCAGA-GGTAGGTTAA-TTATTAGTTCGAAATTCAAGTTCTTGAATTCGAATAAGCAGAAGATCAATAGATCCCGAATGAGATTGATCGATCCAAGCTGAGAGCGATCAATCCTTGCCTAAGATCGATCGATCTTCTCTATTCCCTGAGTCTTATTTGTCTAGTCGAGATATTGATCCATGATACCCTGCGAATTCTCCTTTGCCCAATGTTTTCTCTCATTGATTTAATCTCAATACTTGCTAGTTCATCTCTATTTTCCACATCATCCACAACCCAAAAACAATCAACCT-TATAATAAACTCGTTGTGTGAATTTTTGGACTTCAGTGGATCGAACC-TAAGTACTATTGTGTTTGCTGTGCACTTACAGTCTTATTTCAGGGTTTAAAATCTGAGCACATCAATTTTTTAACGTCGTTGCCGGGGACCAATGTAATTGGCTACGAATTTTACACCAGAATTTAGCCTAAGGTACGCGTTTCCTTTTTAATTTATTTCTTTATCTTTTTGTGTCTCAGGTTCTCTTGAGAAAAAGATAGATCTTCGACACCGTACAGTTGGAGAATTCGATTCGTTAGATGTTAGCTTCTAAAATCGCAATCCGATATGACCTGCACAACCCCCTGGAGAGTTTAAGATCAGCTCAAAACTTATTGCTTTGGTTGAATGCAATACTAATTACAATTTAGGCTCTCTTAGTCTTTTTATGAGAGCAACCATTGCATTAGTTGTAAGTAGTTTGACTATCTGGGCGAATATTTGCAGGTGGTGTGCAAATTTAGTAATTTCAAGTTCATATTTGTTAAGATATGCAAATAAACATTTTAAAAACACAACTCCATAAT
>ES805_a1_ba
GAAACACAAACCCTAATCTCGATCCCCTTTCACAGATGAGCGAAGTGCTCAAACGACCTAAATGATGAAAAATACCCTTGAGCAAAAACATAAAAGATGAAACAAAAAAAAAAA--TCAATCGGACGAAGGAAGAAAACCGAAGAAGAAGAAACAGGAGCTCGATCCGCCGAAATCCCCAAATCGCCGCTCGATCCGCCGACAATCGCCGTCGCGCAAACTCCGCCTTCGACGATTGATCCCTCCGCCGTCTCCGCTCTGTAGATCCGCCGTTGCCTCGGAAGATCTGCCGTCTCGCCACTCGATCCGAAAGTGTGGAGGTAGAGAAATCAAACGTTCTTTCTAACTGAGTTTGTAATTAACTTTGCCATTTTGTTACAGATGCATGATAAAGCTGAATTACCAGAGATGGCTGTCACTTGCTGCAAAAGAAGGTCTCTATTCAGCATATACTGGAATTGGGTACTTGTATGTCAAATGTTATGGAGTAGATAATAAAAACTACACTTAAGGTAAATTCTCTTTATGGTCTCATTATTCTCAGGCTTGCTTGTTGATTTAGCAGGTATTATCTAATCATAAAGGAACCGAGACAATAAGGTGAAAGATTGTAAAACATTATAGATTAGTCTAACATTCCATTGATATATATGCCTTCAAATGCAGGCAAGAGAATATTTTGAGAAGGCTGTTGACAATGACTATCCTAGTGGGCATTTTAACCTTGGAGTTTTGTAACCGTTTGAGGAATGAATTGGCTTGCTTTGGTTTTGTTGAGATGTCTGAATCCTTGTTTGTTTTTATTAAATTGACAGTACCATGCTTGATGGTGGGCGTGGCAGAGATTAGAAGATTAGAAATGGTTAAGAGATAGATTAGAAGATTCGTTGATCAATGAAAAGAAACTGGTTTCACAACGCCGATAAGAATTGGCAAAGGTAAGCATAGGCTCGGTCTTGTTTTAGTTTCATGATTCATGATTAATGTTTTTGGA--TTGCTGTTAA-GACCATGTT-ATTGAAT-CTTGTTTCTATGAGAGG-TTCAATGGTTTTTCAAGTGGATATAACGATCCTACTTATGTTTAGGTTCTTGCTGAGAATGGCAAAGCTAAAGCTATTGCCTTTGATGAAATTGATAAAGCTCCTGAAG-AGAAGAAGAGAAGAAGAGAGGAATTACAATTGCTACGGTCTGTCTTCTCTCCCATCTTCTAATTGGATTCCACGTCAATATTTTTTCTAGTCATTATATTTGTTTTTAATTTTAGTTTCTATTCTACTGTGATATTCTAATTTAACAAAGTAGTAATTGTAATTATAAGAAATTGTAAGATTTTTTTATTTTTAATATTATTGCTTCCTTTTATAGTTTTTTTTT---GTAAGAATTTGTATTTATTTTCAGTTTTCTTTTCATATTTACTTGTTTTTCTTATTTTATTCGGATTTTTTATTTT-AATTCAATATTATTTATGGTCGGTTTTTGGTTG-ATTTCGTTCCTTGATATTTAGTCGGATTTTTGTTATCGGTTTTTTGTCGAAAATTTTTCATCAGTTTTTTGTCGGAAACTTATCATCGGTTTTTCGTCGGAATTGTTTTGGTCGGATTGTGGTTACAAATTAGCTTTCCTCTGATTTT-------GGTCTTTTTGTCGTCGTTTTTTTTTTCTCTCGTTATTTCGTGGATTTTTCCAATGAAATTCCGATCAAACTCCAATTTCGATCGATATAGATCCAACGAGTCATTTCGTCGGAATTTTCTCGGAAACGCTCTTTTCCGTTGACTTTCCGACAAATATTTTAGTCGGAATCATTGA--TTTTCTTGTAGTGAAAGTAGAGGAGGAGGAAGTCGATCGAACACCACATGAGAATGATATTTACTAAA-GATAGGTCCTTCTGAAAACGATATTTTCTTATACGTTTTTCATTACATGTTGTTATTCTTTTCTTCATCTAAACTTT-GTTCTTAATATCATTATTCTTTCATATATTCATCATGTCTTCTTCGCCATCGTTCATGTTTACTTCCGTTATGCATGAGTAATTTCATTAGGTTG------------TTATTGGAAATATATTTAGGGTTCTTCATCTAGATTTGTGAAACAGTTTGTTGCTTGATGAACCATCTTGTTACTGCGCTTAGGTAGATTTACTTTCCGAAAATTGATAAATCACCTTAACTAAATTATATAAGTAAAGTGTCATAGTTTGTGAAAGTTTAGTTATGAATTTTT-GTGAATACTTAGAATTCAGATTGTTTATGTGTGTTTACCGTTTTTAATT-ACTCGCGG-AAGTTGAG-TAAAATAGG-TTGCTAGATAAA-GTAATT-AGTACTGCAGA-GGTAGGTTAA-TTATTAGTTCGAAATTCAAGTTCTTGAATTCGAATAAGCAGAAGATCAATAGATCCCGAATGAGATTGATCGATCCAAGCTGAGAGCGATCAATCCTTGCCTAAGATCGATCGATCTTCTCTATTCCCTGAGTCTTATTTGTCTAGTCGAGATATTGATCCATGATACCCTGCGAATTCTCCTTTGCCCAATGTTTTCTCTCATTGATTTAATCTCAATACTTGCTAGTTCATCTCTATTTTCCACATCATCCACAACCCAAAAACAATCAACCT-TATAATAAACTCGTTGTGTGAATTTTTGGACTTCAGTGGATCGAACC-TAAGTACTATTGTGTTTGCTGTGCACTTACAGTCTTATTTCAGGGTTTAAAATCTGAGCACATCAATTTTTTAACGTCGTTGCCGGGGACCAATGTAATTGGCTACGAATTTTACACCAGAATTTAGCCTAAGGTACGCGTTTCCTTTTTAATTTATTTCTTTATCTTTTTGTGTCTCAGGTTCTCTTGAGAAAAAGATAGATCTTCGACACCGTACAGTTGGAGAATTCGATTCGTTAGATGTTAGCTTCTAAAATCGCAATCCGATATGACCTGCACAACCCCCTGGAGAGTTTAAGATCAGCTCAAAACTTATTGCTTTGGTTGAATGCAATACTAATTACAATTTAGGCTCTCTTAGTCTTTTTATGAGAGCAACCATTGCATTAGTTGTAAGTAGTTTGACTATCTGGGCGAATATTTGCAGGTGGTGTGCAAATTTAGTAATTTCAAGTTCATATTTGTTAAGATATGCAAATAAACATTTTAAAAACACAACTCCATAAT
>TS28_a1_ba
GAAACACAAACCCTAATCTCGATCCCCTTTCACAGATGAGCGAAGTGCTCAAACGACCTAAATGATGAAAAATACCCTTGAGCAAAAACATAAAAGATGAAACAAAAAAAAAAA--TCAATCGGACGAAGGAAGAAAACCGAAGAAGAAGAAACAGGAGCTCGATCCGCCGAAATCCCCAAATCGCCGCTCGATCCGCCGACAATCGCCGTCGCGCAAACTCCGCCTTCGACGATTGATCCCTCCGCCGTCTCCGCTCTGTAGATCCGCCGTTGCCTCGGAAGATCTGCCGTCTCGCCACTCGATCCGAAAGTGTGGAGGTAGAGAAATCAAACGTTCTTTCTAACTGAGTTTGTAATTAACTTTGCCATTTTGTTACAGATGCATGATAAAGCTGAATTACCAGAGATGGCTGTCACTTGCTGCAAAAGAAGGTCTCTATTCAGCATATACTGGAATTGGGTACTTGTATGTCAAATGTTATGGAGTAGATAATAAAAACTACACTTAAGGTAAATTCTCTTTATGGTCTCATTATTCTCAGGCTTGCTTGTTGATTTAGCAGGTATTATCTAATCATAAAGGAACCGAGACAATAAGGTGAAAGATTGTAAAACATTATAGATTAGTCTAACATTCCATTGATATATATGCCTTCAAATGCAGGCAAGAGAATATTTTGAGAAGGCTGTTGACAATGACTATCCTAGTGGGCATTTTAACCTTGGAGTTTTGTAACCGTTTGAGGAATGAATTGGCTTGCTTTGGTTTTGTTGAGATGTCTGAATCCTTGTTTGTTTTTATTAAATTGACAGTACCATGCTTGATGGTGGGCGTGGCAGAGATTAGAAGATTAGAAATGGTTAAGAGATAGATTAGAAGATTCGTTGATCAATGAAAAGAAACTGGTTTCACAACGCCGATAAGAATTGGCAAAGGTAAGCATAGGCTCGGTCTTGTTTTAGTTTCATGATTCATGATTAATGTTTTTGGA--TTGCTGTTAA-GACCATGTT-ATTGAAT-CTTGTTTCTATGAGAGG-TTCAATGGTTTTTCAAGTGGATATAACGATCCTACTTATGTTTAGGTTCTTGCTGAGAATGGCAAAGCTAAAGCTATTGCCTTTGATGAAATTGATAAAGCTCCTGAAG-AGAAGAAGAGAAGAAGAGAGGAATTACAATTGCTACGGTCTGTCTTCTCTCCCATCTTCTAATTGGATTCCACGTCAATATTTTTTCTAGTCATTATATTTGTTTTTAATTTTAGTTTCTATTCTACTGTGATATTCTAATTTAACAAAGTAGTAATTGTAATTATAAGAAATTGTAAGATTTTTTTATTTTTAATATTATTGCTTCCTTTTATAGTTTTTTTTT---GTAAGAATTTGTATTTATTTTCAGTTTTCTTTTCATATTTACTTGTTTTTCTTATTTTATTCGGATTTTTTATTTT-AATTCAATATTATTTATGGTCGGTTTTTGGTTG-ATTTCGTTCCTTGATATTTAGTCGGATTTTTGTTATCGGTTTTTTGTCGAAAATTTTTCATCAGTTTTTTGTCGGAAACTTATCATCGGTTTTTCGTCGGAATTGTTTTGGTCGGATTGTGGTTACAAATTAGCTTTCCTCTGATTTT-------GGTCTTTTTGTCGTCGTTTTTTTTTTCTCTCGTTATTTCGTGGATTTTTCCAATGAAATTCCGATCAAACTCCAATTTCGATCGATATAGATCCAACGAGTCATTTCGTCGGAATTTTCTCGGAAACGCTCTTTTCCGTTGACTTTCCGACAAATATTTTAGTCGGAATCATTGA--TTTTCTTGTAGTGAAAGTAGAGGAGGAGGAAGTCGATCGAACACCACATGAGAATGATATTTACTAAA-GATAGGTCCTTCTGAAAACGATATTTTCTTATACGTTTTTCATTACATGTTGTTATTCTTTTCTTCATCTAAACTTT-GTTCTTAATATCATTATTCTTTCATATATTCATCATGTCTTCTTCGCCATCGTTCATGTTTACTTCCGTTATGCATGAGTAATTTCATTAGGTTG------------TTATTGGAAATATATTTAGGGTTCTTCATCTAGATTTGTGAAACAGTTTGTTGCTTGATGAACCATCTTGTTACTGCGCTTAGGTAGATTTACTTTCCGAAAATTGATAAATCACCTTAACTAAATTATATAAGTAAAGTGTCATAGTTTGTGAAAGTTTAGTTATGAATTTTT-GTGAATACTTAGAATTCAGATTGTTTATGTGTGTTTACCGTTTTTAATT-ACTCGCGG-AAGTTGAG-TAAAATAGG-TTGCTAGATAAA-GTAATT-AGTACTGCAGA-GGTAGGTTAA-TTATTAGTTCGAAATTCAAGTTCTTGAATTCGAATAAGCAGAAGATCAATAGATCCCGAATGAGATTGATCGATCCAAGCTGAGAGCGATCAATCCTTGCCTAAGATCGATCGATCTTCTCTATTCCCTGAGTCTTATTTGTCTAGTCGAGATATTGATCCATGATACCCTGCGAATTCTCCTTTGCCCAATGTTTTCTCTCATTGATTTAATCTCAATACTTGCTAGTTCATCTCTATTTTCCACATCATCCACAACCCAAAAACAATCAACCT-TATAATAAACTCGTTGTGTGAATTTTTGGACTTCAGTGGATCGAACC-TAAGTACTATTGTGTTTGCTGTGCACTTACAGTCTTATTTCAGGGTTTAAAATCTGAGCACATCAATTTTTTAACGTCGTTGCCGGGGACCAATGTAATTGGCTACGAATTTTACACCAGAATTTAGCCTAAGGTACGCGTTTCCTTTTTAATTTATTTCTTTATCTTTTTGTGTCTCAGGTTCTCTTGAGAAAAAGATAGATCTTCGACACCGTACAGTTGGAGAATTCGATTCGTTAGATGTTAGCTTCTAAAATCGCAATCCGATATGACCTGCACAACCCCCTGGAGAGTTTAAGATCAGCTCAAAACTTATTGCTTTGGTTGAATGCAATACTAATTACAATTTAGGCTCTCTTAGTCTTTTTATGAGAGCAACCATTGCATTAGTTGTAAGTAGTTTGACTATCTGGGCGAATATTTGCAGGTGGTGTGCAAATTTAGTAATTTCAAGTTCATATTTGTTAAGATATGCAAATAAACATTTTAAAAACACAACTCCATAAT
>TS290_a1_ba
GAAACACAAACCCTAATCTCGATCCCCTTTCACAGATGAGCGAAGTGCTCAAACGACCTAAATGATGAAAAATACCCTTGAGCAAAAACATAAAAGATGAAACAAAAAAAAAAA--TCAATCGGACGAAGGAAGAAAACCGAAGAAGAAGAAACAGGAGCTCGATCCGCCGAAATCCCCAAATCGCCGCTCGATCCGCCGACAATCGCCGTCGCGCAAACTCCGCCTTCGACGATTGATCCCTCCGCCGTCTCCGCTCTGTAGATCCGCCGTTGCCTCGGAAGATCTGCCGTCTCGCCACTCGATCCGAAAGTGTGGAGGTAGAGAAATCAAACGTTCTTTCTAACTGAGTTTGTAATTAACTTTGCCATTTTGTTACAGATGCATGATAAAGCTGAATTACCAGAGATGGCTGTCACTTGCTGCAAAAGAAGGTCTCTATTCAGCATATACTGGAATTGGGTACTTGTATGTCAAATGTTATGGAGTAGATAATAAAAACTACACTTAAGGTAAATTCTCTTTATGGTCTCATTATTCTCAGGCTTGCTTGTTGATTTAGCAGGTATTATCTAATCATAAAGGAACCGAGACAATAAGGTGAAAGATTGTAAAACATTATAGATTAGTCTAACATTCCATTGATATATATGCCTTCAAATGCAGGCAAGAGAATATTTTGAGAAGGCTGTTGACAATGACTATCCTAGTGGGCATTTTAACCTTGGAGTTTTGTAACCGTTTGAGGAATGAATTGGCTTGCTTTGGTTTTGTTGAGATGTCTGAATCCTTGTTTGTTTTTATTAAATTGACAGTACCATGCTTGATGGTGGGCGTGGCAGAGATTAGAAGATTAGAAATGGTTAAGAGATAGATTAGAAGATTCGTTGATCAATGAAAAGAAACTGGTTTCACAACGCCGATAAGAATTGGCAAAGGTAAGCATAGGCTCGGTCTTGTTTTAGTTTCATGATTCATGATTAATGTTTTTGGA--TTGCTGTTAA-GACCATGTT-ATTGAAT-CTTGTTTCTATGAGAGG-TTCAATGGTTTTTCAAGTGGATATAACGATCCTACTTATGTTTAGGTTCTTGCTGAGAATGGCAAAGCTAAAGCTATTGCCTTTGATGAAATTGATAAAGCTCCTGAAG-AGAAGAAGAGAAGAAGAGAGGAATTACAATTGCTACGGTCTGTCTTCTCTCCCATCTTCTAATTGGATTCCACGTCAATATTTTTTCTAGTCATTATATTTGTTTTTAATTTTAGTTTCTATTCTACTGTGATATTCTAATTTAACAAAGTAGTAATTGTAATTATAAGAAATTGTAAGATTTTTTTATTTTTAATATTATTGCTTCCTTTTATAGTTTTTTTTT---GTAAGAATTTGTATTTATTTTCAGTTTTCTTTTCATATTTACTTGTTTTTCTTATTTTATTCGGATTTTTTATTTT-AATTCAATATTATTTATGGTCGGTTTTTGGTTG-ATTTCGTTCCTTGATATTTAGTCGGATTTTTGTTATCGGTTTTTTGTCGAAAATTTTTCATCAGTTTTTTGTCGGAAACTTATCATCGGTTTTTCGTCGGAATTGTTTTGGTCGGATTGTGGTTACAAATTAGCTTTCCTCTGATTTT-------GGTCTTTTTGTCGTCGTTTTTTTTTTCTCTCGTTATTTCGTGGATTTTTCCAATGAAATTCCGATCAAACTCCAATTTCGATCGATATAGATCCAACGAGTCATTTCGTCGGAATTTTCTCGGAAACGCTCTTTTCCGTTGACTTTCCGACAAATATTTTAGTCGGAATCATTGA--TTTTCTTGTAGTGAAAGTAGAGGAGGAGGAAGTCGATCGAACACCACATGAGAATGATATTTACTAAA-GATAGGTCCTTCTGAAAACGATATTTTCTTATACGTTTTTCATTACATGTTGTTATTCTTTTCTTCATCTAAACTTT-GTTCTTAATATCATTATTCTTTCATATATTCATCATGTCTTCTTCGCCATCGTTCATGTTTACTTCCGTTATGCATGAGTAATTTCATTAGGTTG------------TTATTGGAAATATATTTAGGGTTCTTCATCTAGATTTGTGAAACAGTTTGTTGCTTGATGAACCATCTTGTTACTGCGCTTAGGTAGATTTACTTTCCGAAAATTGATAAATCACCTTAACTAAATTATATAAGTAAAGTGTCATAGTTTGTGAAAGTTTAGTTATGAATTTTT-GTGAATACTTAGAATTCAGATTGTTTATGTGTGTTTACCGTTTTTAATT-ACTCGCGG-AAGTTGAG-TAAAATAGG-TTGCTAGATAAA-GTAATT-AGTACTGCAGA-GGTAGGTTAA-TTATTAGTTCGAAATTCAAGTTCTTGAATTCGAATAAGCAGAAGATCAATAGATCCCGAATGAGATTGATCGATCCAAGCTGAGAGCGATCAATCCTTGCCTAAGATCGATCGATCTTCTCTATTCCCTGAGTCTTATTTGTCTAGTCGAGATATTGATCCATGATACCCTGCGAATTCTCCTTTGCCCAATGTTTTCTCTCATTGATTTAATCTCAATACTTGCTAGTTCATCTCTATTTTCCACATCATCCACAACCCAAAAACAATCAACCT-TATAATAAACTCGTTGTGTGAATTTTTGGACTTCAGTGGATCGAACC-TAAGTACTATTGTGTTTGCTGTGCACTTACAGTCTTATTTCAGGGTTTAAAATCTGAGCACATCAATTTTTTAACGTCGTTGCCGGGGACCAATGTAATTGGCTACGAATTTTACACCAGAATTTAGCCTAAGGTACGCGTTTCCTTTTTAATTTATTTCTTTATCTTTTTGTGTCTCAGGTTCTCTTGAGAAAAAGATAGATCTTCGACACCGTACAGTTGGAGAATTCGATTCGTTAGATGTTAGCTTCTAAAATCGCAATCCGATATGACCTGCACAACCCCCTGGAGAGTTTAAGATCAGCTCAAAACTTATTGCTTTGGTTGAATGCAATACTAATTACAATTTAGGCTCTCTTAGTCTTTTTATGAGAGCAACCATTGCATTAGTTGTAAGTAGTTTGACTATCTGGGCGAATATTTGCAGGTGGTGTGCAAATTTAGTAATTTCAAGTTCATATTTGTTAAGATATGCAAATAAACATTTTAAAAACACAACTCCATAAT
>TS300_a1_ba
GAAACACAAACCCTAATCTCGATCCCCTTTCACAGATGAGCGAAGTGCTCAAACGACCTAAATGATGAAAAATACCCTTGAGCAAAAACATAAAAGATGAAACAAAAAAAAAAA--TCAATCGGACGAAGGAAGAAAACCGAAGAAGAAGAAACAGGAGCTCGATCCGCCGAAATCCCCAAATCGCCGCTCGATCCGCCGACAATCGCCGTCGCGCAAACTCCGCCTTCGACGATTGATCCCTCCGCCGTCTCCGCTCTGTAGATCCGCCGTTGCCTCGGAAGATCTGCCGTCTCGCCACTCGATCCGAAAGTGTGGAGGTAGAGAAATCAAACGTTCTTTCTAACTGAGTTTGTAATTAACTTTGCCATTTTGTTACAGATGCATGATAAAGCTGAATTACCAGAGATGGCTGTCACTTGCTGCAAAAGAAGGTCTCTATTCAGCATATACTGGAATTGGGTACTTGTATGTCAAATGTTATGGAGTAGATAATAAAAACTACACTTAAGGTAAATTCTCTTTATGGTCTCATTATTCTCAGGCTTGCTTGTTGATTTAGCAGGTATTATCTAATCATAAAGGAACCGAGACAATAAGGTGAAAGATTGTAAAACATTATAGATTAGTCTAACATTCCATTGATATATATGCCTTCAAATGCAGGCAAGAGAATATTTTGAGAAGGCTGTTGACAATGACTATCCTAGTGGGCATTTTAACCTTGGAGTTTTGTAACCGTTTGAGGAATGAATTGGCTTGCTTTGGTTTTGTTGAGATGTCTGAATCCTTGTTTGTTTTTATTAAATTGACAGTACCATGCTTGATGGTGGGCGTGGCAGAGATTAGAAGATTAGAAATGGTTAAGAGATAGATTAGAAGATTCGTTGATCAATGAAAAGAAACTGGTTTCACAACGCCGATAAGAATTGGCAAAGGTAAGCATAGGCTCGGTCTTGTTTTAGTTTCATGATTCATGATTAATGTTTTTGGA--TTGCTGTTAA-GACCATGTT-ATTGAAT-CTTGTTTCTATGAGAGG-TTCAATGGTTTTTCAAGTGGATATAACGATCCTACTTATGTTTAGGTTCTTGCTGAGAATGGCAAAGCTAAAGCTATTGCCTTTGATGAAATTGATAAAGCTCCTGAAG-AGAAGAAGAGAAGAAGAGAGGAATTACAATTGCTACGGTCTGTCTTCTCTCCCATCTTCTAATTGGATTCCACGTCAATATTTTTTCTAGTCATTATATTTGTTTTTAATTTTAGTTTCTATTCTACTGTGATATTCTAATTTAACAAAGTAGTAATTGTAATTATAAGAAATTGTAAGATTTTTTTATTTTTAATATTATTGCTTCCTTTTATAGTTTTTTTTT---GTAAGAATTTGTATTTATTTTCAGTTTTCTTTTCATATTTACTTGTTTTTCTTATTTTATTCGGATTTTTTATTTT-AATTCAATATTATTTATGGTCGGTTTTTGGTTG-ATTTCGTTCCTTGATATTTAGTCGGATTTTTGTTATCGGTTTTTTGTCGAAAATTTTTCATCAGTTTTTTGTCGGAAACTTATCATCGGTTTTTCGTCGGAATTGTTTTGGTCGGATTGTGGTTACAAATTAGCTTTCCTCTGATTTT-------GGTCTTTTTGTCGTCGTTTTTTTTTTCTCTCGTTATTTCGTGGATTTTTCCAATGAAATTCCGATCAAACTCCAATTTCGATCGATATAGATCCAACGAGTCATTTCGTCGGAATTTTCTCGGAAACGCTCTTTTCCGTTGACTTTCCGACAAATATTTTAGTCGGAATCATTGA--TTTTCTTGTAGTGAAAGTAGAGGAGGAGGAAGTCGATCGAACACCACATGAGAATGATATTTACTAAA-GATAGGTCCTTCTGAAAACGATATTTTCTTATACGTTTTTCATTACATGTTGTTATTCTTTTCTTCATCTAAACTTT-GTTCTTAATATCATTATTCTTTCATATATTCATCATGTCTTCTTCGCCATCGTTCATGTTTACTTCCGTTATGCATGAGTAATTTCATTAGGTTG------------TTATTGGAAATATATTTAGGGTTCTTCATCTAGATTTGTGAAACAGTTTGTTGCTTGATGAACCATCTTGTTACTGCGCTTAGGTAGATTTACTTTCCGAAAATTGATAAATCACCTTAACTAAATTATATAAGTAAAGTGTCATAGTTTGTGAAAGTTTAGTTATGAATTTTT-GTGAATACTTAGAATTCAGATTGTTTATGTGTGTTTACCGTTTTTAATT-ACTCGCGG-AAGTTGAG-TAAAATAGG-TTGCTAGATAAA-GTAATT-AGTACTGCAGA-GGTAGGTTAA-TTATTAGTTCGAAATTCAAGTTCTTGAATTCGAATAAGCAGAAGATCAATAGATCCCGAATGAGATTGATCGATCCAAGCTGAGAGCGATCAATCCTTGCCTAAGATCGATCGATCTTCTCTATTCCCTGAGTCTTATTTGTCTAGTCGAGATATTGATCCATGATACCCTGCGAATTCTCCTTTGCCCAATGTTTTCTCTCATTGATTTAATCTCAATACTTGCTAGTTCATCTCTATTTTCCACATCATCCACAACCCAAAAACAATCAACCT-TATAATAAACTCGTTGTGTGAATTTTTGGACTTCAGTGGATCGAACC-TAAGTACTATTGTGTTTGCTGTGCACTTACAGTCTTATTTCAGGGTTTAAAATCTGAGCACATCAATTTTTTAACGTCGTTGCCGGGGACCAATGTAATTGGCTACGAATTTTACACCAGAATTTAGCCTAAGGTACGCGTTTCCTTTTTAATTTATTTCTTTATCTTTTTGTGTCTCAGGTTCTCTTGAGAAAAAGATAGATCTTCGACACCGTACAGTTGGAGAATTCGATTCGTTAGATGTTAGCTTCTAAAATCGCAATCCGATATGACCTGCACAACCCCCTGGAGAGTTTAAGATCAGCTCAAAACTTATTGCTTTGGTTGAATGCAATACTAATTACAATTTAGGCTCTCTTAGTCTTTTTATGAGAGCAACCATTGCATTAGTTGTAAGTAGTTTGACTATCTGGGCGAATATTTGCAGGTGGTGTGCAAATTTAGTAATTTCAAGTTCATATTTGTTAAGATATGCAAATAAACATTTTAAAAACACAACTCCATAAT
>TS78_a1_ba
GAAACACAAACCCTAATCTCGATCCCCTTTCACAGATGAGCGAAGTGCTCAAACGACCTAAATGATGAAAAATACCCTTGAGCAAAAACATAAAAGATGAAACAAAAAAAAAAA--TCAATCGGACGAAGGAAGAAAACCGAAGAAGAAGAAACAGGAGCTCGATCCGCCGAAATCCCCAAATCGCCGCTCGATCCGCCGACAATCGCCGTCGCGCAAACTCCGCCTTCGACGATTGATCCCTCCGCCGTCTCCGCTCTGTAGATCCGCCGTTGCCTCGGAAGATCTGCCGTCTCGCCACTCGATCCGAAAGTGTGGAGGTAGAGAAATCAAACGTTCTTTCTAACTGAGTTTGTAATTAACTTTGCCATTTTGTTACAGATGCATGATAAAGCTGAATTACCAGAGATGGCTGTCACTTGCTGCAAAAGAAGGTCTCTATTCAGCATATACTGGAATTGGGTACTTGTATGTCAAATGTTATGGAGTAGATAATAAAAACTACACTTAAGGTAAATTCTCTTTATGGTCTCATTATTCTCAGGCTTGCTTGTTGATTTAGCAGGTATTATCTAATCATAAAGGAACCGAGACAATAAGGTGAAAGATTGTAAAACATTATAGATTAGTCTAACATTCCATTGATATATATGCCTTCAAATGCAGGCAAGAGAATATTTTGAGAAGGCTGTTGACAATGACTATCCTAGTGGGCATTTTAACCTTGGAGTTTTGTAACCGTTTGAGGAATGAATTGGCTTGCTTTGGTTTTGTTGAGATGTCTGAATCCTTGTTTGTTTTTATTAAATTGACAGTACCATGCTTGATGGTGGGCGTGGCAGAGATTAGAAGATTAGAAATGGTTAAGAGATAGATTAGAAGATTCGTTGATCAATGAAAAGAAACTGGTTTCACAACGCCGATAAGAATTGGCAAAGGTAAGCATAGGCTCGGTCTTGTTTTAGTTTCATGATTCATGATTAATGTTTTTGGA--TTGCTGTTAA-GACCATGTT-ATTGAAT-CTTGTTTCTATGAGAGG-TTCAATGGTTTTTCAAGTGGATATAACGATCCTACTTATGTTTAGGTTCTTGCTGAGAATGGCAAAGCTAAAGCTATTGCCTTTGATGAAATTGATAAAGCTCCTGAAG-AGAAGAAGAGAAGAAGAGAGGAATTACAATTGCTACGGTCTGTCTTCTCTCCCATCTTCTAATTGGATTCCACGTCAATATTTTTTCTAGTCATTATATTTGTTTTTAATTTTAGTTTCTATTCTACTGTGATATTCTAATTTAACAAAGTAGTAATTGTAATTATAAGAAATTGTAAGATTTTTTTATTTTTAATATTATTGCTTCCTTTTATAGTTTTTTTTT---GTAAGAATTTGTATTTATTTTCAGTTTTCTTTTCATATTTACTTGTTTTTCTTATTTTATTCGGATTTTTTATTTT-AATTCAATATTATTTATGGTCGGTTTTTGGTTG-ATTTCGTTCCTTGATATTTAGTCGGATTTTTGTTATCGGTTTTTTGTCGAAAATTTTTCATCAGTTTTTTGTCGGAAACTTATCATCGGTTTTTCGTCGGAATTGTTTTGGTCGGATTGTGGTTACAAATTAGCTTTCCTCTGATTTT-------GGTCTTTTTGTCGTCGTTTTTTTTTTCTCTCGTTATTTCGTGGATTTTTCCAATGAAATTCCGATCAAACTCCAATTTCGATCGATATAGATCCAACGAGTCATTTCGTCGGAATTTTCTCGGAAACGCTCTTTTCCGTTGACTTTCCGACAAATATTTTAGTCGGAATCATTGA--TTTTCTTGTAGTGAAAGTAGAGGAGGAGGAAGTCGATCGAACACCACATGAGAATGATATTTACTAAA-GATAGGTCCTTCTGAAAACGATATTTTCTTATACGTTTTTCATTACATGTTGTTATTCTTTTCTTCATCTAAACTTT-GTTCTTAATATCATTATTCTTTCATATATTCATCATGTCTTCTTCGCCATCGTTCATGTTTACTTCCGTTATGCATGAGTAATTTCATTAGGTTG------------TTATTGGAAATATATTTAGGGTTCTTCATCTAGATTTGTGAAACAGTTTGTTGCTTGATGAACCATCTTGTTACTGCGCTTAGGTAGATTTACTTTCCGAAAATTGATAAATCACCTTAACTAAATTATATAAGTAAAGTGTCATAGTTTGTGAAAGTTTAGTTATGAATTTTT-GTGAATACTTAGAATTCAGATTGTTTATGTGTGTTTACCGTTTTTAATT-ACTCGCGG-AAGTTGAG-TAAAATAGG-TTGCTAGATAAA-GTAATT-AGTACTGCAGA-GGTAGGTTAA-TTATTAGTTCGAAATTCAAGTTCTTGAATTCGAATAAGCAGAAGATCAATAGATCCCGAATGAGATTGATCGATCCAAGCTGAGAGCGATCAATCCTTGCCTAAGATCGATCGATCTTCTCTATTCCCTGAGTCTTATTTGTCTAGTCGAGATATTGATCCATGATACCCTGCGAATTCTCCTTTGCCCAATGTTTTCTCTCATTGATTTAATCTCAATACTTGCTAGTTCATCTCTATTTTCCACATCATCCACAACCCAAAAACAATCAACCT-TATAATAAACTCGTTGTGTGAATTTTTGGACTTCAGTGGATCGAACC-TAAGTACTATTGTGTTTGCTGTGCACTTACAGTCTTATTTCAGGGTTTAAAATCTGAGCACATCAATTTTTTAACGTCGTTGCCGGGGACCAATGTAATTGGCTACGAATTTTACACCAGAATTTAGCCTAAGGTACGCGTTTCCTTTTTAATTTATTTCTTTATCTTTTTGTGTCTCAGGTTCTCTTGAGAAAAAGATAGATCTTCGACACCGTACAGTTGGAGAATTCGATTCGTTAGATGTTAGCTTCTAAAATCGCAATCCGATATGACCTGCACAACCCCCTGGAGAGTTTAAGATCAGCTCAAAACTTATTGCTTTGGTTGAATGCAATACTAATTACAATTTAGGCTCTCTTAGTCTTTTTATGAGAGCAACCATTGCATTAGTTGTAAGTAGTTTGACTATCTGGGCGAATATTTGCAGGTGGTGTGCAAATTTAGTAATTTCAAGTTCATATTTGTTAAGATATGCAAATAAACATTTTAAAAACACAACTCCATAAT
>JL100_a1_uba
GAAACACAAACCCTAATCTCGATCCCCTTTCACAGATGAGCGAAGTGCTCAAACGACCTAAATGATGAAAAATACCCTTGAGCAAAAACATAAAAGATGAAACAAAAAAAAAAA--TCAATCGGACGAAGGAAGAAAACCGAAGAAGAAGAAACAGGAGCTCGATCCGCCGAAATCCCCAAATCGCCGCTCGATCCGCCGACAATCGCCGTCGCGCAAACTCCGCCTTCGACGATTGATCCCTCCGCCGTCTCCGCTCTGTAGATCCGCCGTTGCCTCGGAAGATCTGCCGTCTCGCCACTCGATCCGAAAGTGTGGAGGTAGAGAAATCAAACGTTCTTTCTAACTGAGTTTGTAATTAACTTTGCCATTTTGTTACAGATGCATGATAAAGCTGAATTACCAGAGATGGCTGTCACTTGCTGCAAAAGAAGGTCTCTATTCAGCATATACTGGAATTGGGTACTTGTATGTCAAATGTTATGGAGTAGATAATAAAAACTACACTTAAGGTAAATTCTCTTTATGGTCTCATTATTCTCAGGCTTGCTTGTTGATTTAGCAGGTATTATCTAATCATAAAGGAACCGAGACAATAAGGTGAAAGATTGTAAAACATTATAGATTAGTCTAACATTCCATTGATATATATGCCTTCAAATGCAGGCAAGAGAATATTTTGAGAAGGCTGTTGACAATGACTATCCTAGTGGGCATTTTAACCTTGGAGTTTTGTAACCGTTTGAGGAATGAATTGGCTTGCTTTGGTTTTGTTGAGATGTCTGAATCCTTGTTTGTTTTTATTAAATTGACAGTACCATGCTTGATGGTGGGCGTGGCAGAGATTAGAAGATTAGAAATGGTTAAGAGATAGATTAGAAGATTCGTTGATCAATGAAAAGAAACTGGTTTCACAACGCCGATAAGAATTGGCAAAGGTAAGCATAGGCTCGGTCTTGTTTTAGTTTCATGATTCATGATTAATGTTTTTGGA--TTGCTGTTAA-GACCATGTT-ATTGAAT-CTTGTTTCTATGAGAGG-TTCAATGGTTTTTCAAGTGGATATAACGATCCTACTTATGTTTAGGTTCTTGCTGAGAATGGCAAAGCTAAAGCTATTGCCTTTGATGAAATTGATAAAGCTCCTGAAG-AGAAGAAGAGAAGAAGAGAGGAATTACAATTGCTACGGTCTGTCTTCTCTCCCATCTTCTAATTGGATTCCACGTCAATATTTTTTCTAGTCATTATATTTGTTTTTAATTTTAGTTTCTATTCTACTGTGATATTCTAATTTAACAAAGTAGTAATTGTAATTATAAGAAATTGTAAGATTTTTTTATTTTTAATATTATTGCTTCCTTTTATAGTTTTTTTTT---GTAAGAATTTGTATTTATTTTCAGTTTTCTTTTCATATTTACTTGTTTTTCTTATTTTATTCGGATTTTTTATTTT-AATTCAATATTATTTATGGTCGGTTTTTGGTTG-ATTTCGTTCCTTGATATTTAGTCGGATTTTTGTTATCGGTTTTTTGTCGAAAATTTTTCATCAGTTTTTTGTCGGAAACTTATCATCGGTTTTTCGTCGGAATTGTTTTGGTCGGATTGTGGTTACAAATTAGCTTTCCTCTGATTTT-------GGTCTTTTTGTCGTCGTTTTTTTTTTCTCTCGTTATTTCGTGGATTTTTCCAATGAAATTCCGATCAAACTCCAATTTCGATCGATATAGATCCAACGAGTCATTTCGTCGGAATTTTCTCGGAAACGCTCTTTTCCGTTGACTTTCCGACAAATATTTTAGTCGGAATCATTGA--TTTTCTTGTAGTGAAAGTAGAGGAGGAGGAAGTCGATCGAACACCACATGAGAATGATATTTACTAAA-GATAGGTCCTTCTGAAAACGATATTTTCTTATACGTTTTTCATTACATGTTGTTATTCTTTTCTTCATCTAAACTTT-GTTCTTAATATCATTATTCTTTCATATATTCATCATGTCTTCTTCGCCATCGTTCATGTTTACTTCCGTTATGCATGAGTAATTTCATTAGGTTG------------TTATTGGAAATATATTTAGGGTTCTTCATCTAGATTTGTGAAACAGTTTGTTGCTTGATGAACCATCTTGTTACTGCGCTTAGGTAGATTTACTTTCCGAAAATTGATAAATCACCTTAACTAAATTATATAAGTAAAGTGTCATAGTTTGTGAAAGTTTAGTTATGAATTTTT-GTGAATACTTAGAATTCAGATTGTTTATGTGTGTTTACCGTTTTTAATT-ACTCGCGG-AAGTTGAG-TAAAATAGG-TTGCTAGATAAA-GTAATT-AGTACTGCAGA-GGTAGGTTAA-TTATTAGTTCGAAATTCAAGTTCTTGAATTCGAATAAGCAGAAGATCAATAGATCCCGAATGAGATTGATCGATCCAAGCTGAGAGCGATCAATCCTTGCCTAAGATCGATCGATCTTCTCTATTCCCTGAGTCTTATTTGTCTAGTCGAGATATTGATCCATGATACCCTGCGAATTCTCCTTTGCCCAATGTTTTCTCTCATTGATTTAATCTCAATACTTGCTAGTTCATCTCTATTTTCCACATCATCCACAACCCAAAAACAATCAACCT-TATAATAAACTCGTTGTGTGAATTTTTGGACTTCAGTGGATCGAACC-TAAGTACTATTGTGTTTGCTGTGCACTTACAGTCTTATTTCAGGGTTTAAAATCTGAGCACATCAATTTTTTAACGTCGTTGCCGGGGACCAATGTAATTGGCTACGAATTTTACACCAGAATTTAGCCTAAGGTACGCGTTTCCTTTTTAATTTATTTCTTTATCTTTTTGTGTCTCAGGTTCTCTTGAGAAAAAGATAGATCTTCGACACCGTACAGTTGGAGAATTCGATTCGTTAGATGTTAGCTTCTAAAATCGCAATCCGATATGACCTGCACAACCCCCTGGAGAGTTTAAGATCAGCTCAAAACTTATTGCTTTGGTTGAATGCAATACTAATTACAATTTAGGCTCTCTTAGTCTTTTTATGAGAGCAACCATTGCATTAGTTGTAAGTAGTTTGACTATCTGGGCGAATATTTGCAGGTGGTGTGCAAATTTAGTAATTTCAAGTTCATATTTGTTAAGATATGCAAATAAACATTTTAAAAACACAACTCCATAAT
>JL99_a1_uba
GAAACACAAACCCTAATCTCGATCCCCTTTCACAGATGAGCGAAGTGCTCAAACGACCTAAATGATGAAAAATACCCTTGAGCAAAAACATAAAAGATGAAACAAAAAAAAAAA--TCAATCGGACGAAGGAAGAAAACCGAAGAAGAAGAAACAGGAGCTCGATCCGCCGAAATCCCCAAATCGCCGCTCGATCCGCCGACAATCGCCGTCGCGCAAACTCCGCCTTCGACGATTGATCCCTCCGCCGTCTCCGCTCTGTAGATCCGCCGTTGCCTCGGAAGATCTGCCGTCTCGCCACTCGATCCGAAAGTGTGGAGGTAGAGAAATCAAACGTTCTTTCTAACTGAGTTTGTAATTAACTTTGCCATTTTGTTACAGATGCATGATAAAGCTGAATTACCAGAGATGGCTGTCACTTGCTGCAAAAGAAGGTCTCTATTCAGCATATACTGGAATTGGGTACTTGTATGTCAAATGTTATGGAGTAGATAATAAAAACTACACTTAAGGTAAATTCTCTTTATGGTCTCATTATTCTCAGGCTTGCTTGTTGATTTAGCAGGTATTATCTAATCATAAAGGAACCGAGACAATAAGGTGAAAGATTGTAAAACATTATAGATTAGTCTAACATTCCATTGATATATATGCCTTCAAATGCAGGCAAGAGAATATTTTGAGAAGGCTGTTGACAATGACTATCCTAGTGGGCATTTTAACCTTGGAGTTTTGTAACCGTTTGAGGAATGAATTGGCTTGCTTTGGTTTTGTTGAGATGTCTGAATCCTTGTTTGTTTTTATTAAATTGACAGTACCATGCTTGATGGTGGGCGTGGCAGAGATTAGAAGATTAGAAATGGTTAAGAGATAGATTAGAAGATTCGTTGATCAATGAAAAGAAACTGGTTTCACAACGCCGATAAGAATTGGCAAAGGTAAGCATAGGCTCGGTCTTGTTTTAGTTTCATGATTCATGATTAATGTTTTTGGA--TTGCTGTTAA-GACCATGTT-ATTGAAT-CTTGTTTCTATGAGAGG-TTCAATGGTTTTTCAAGTGGATATAACGATCCTACTTATGTTTAGGTTCTTGCTGAGAATGGCAAAGCTAAAGCTATTGCCTTTGATGAAATTGATAAAGCTCCTGAAG-AGAAGAAGAGAAGAAGAGAGGAATTACAATTGCTACGGTCTGTCTTCTCTCCCATCTTCTAATTGGATTCCACGTCAATATTTTTTCTAGTCATTATATTTGTTTTTAATTTTAGTTTCTATTCTACTGTGATATTCTAATTTAACAAAGTAGTAATTGTAATTATAAGAAATTGTAAGATTTTTTTATTTTTAATATTATTGCTTCCTTTTATAGTTTTTTTTT---GTAAGAATTTGTATTTATTTTCAGTTTTCTTTTCATATTTACTTGTTTTTCTTATTTTATTCGGATTTTTTATTTT-AATTCAATATTATTTATGGTCGGTTTTTGGTTG-ATTTCGTTCCTTGATATTTAGTCGGATTTTTGTTATCGGTTTTTTGTCGAAAATTTTTCATCAGTTTTTTGTCGGAAACTTATCATCGGTTTTTCGTCGGAATTGTTTTGGTCGGATTGTGGTTACAAATTAGCTTTCCTCTGATTTT-------GGTCTTTTTGTCGTCGTTTTTTTTTTCTCTCGTTATTTCGTGGATTTTTCCAATGAAATTCCGATCAAACTCCAATTTCGATCGATATAGATCCAACGAGTCATTTCGTCGGAATTTTCTCGGAAACGCTCTTTTCCGTTGACTTTCCGACAAATATTTTAGTCGGAATCATTGA--TTTTCTTGTAGTGAAAGTAGAGGAGGAGGAAGTCGATCGAACACCACATGAGAATGATATTTACTAAA-GATAGGTCCTTCTGAAAACGATATTTTCTTATACGTTTTTCATTACATGTTGTTATTCTTTTCTTCATCTAAACTTT-GTTCTTAATATCATTATTCTTTCATATATTCATCATGTCTTCTTCGCCATCGTTCATGTTTACTTCCGTTATGCATGAGTAATTTCATTAGGTTG------------TTATTGGAAATATATTTAGGGTTCTTCATCTAGATTTGTGAAACAGTTTGTTGCTTGATGAACCATCTTGTTACTGCGCTTAGGTAGATTTACTTTCCGAAAATTGATAAATCACCTTAACTAAATTATATAAGTAAAGTGTCATAGTTTGTGAAAGTTTAGTTATGAATTTTT-GTGAATACTTAGAATTCAGATTGTTTATGTGTGTTTACCGTTTTTAATT-ACTCGCGG-AAGTTGAG-TAAAATAGG-TTGCTAGATAAA-GTAATT-AGTACTGCAGA-GGTAGGTTAA-TTATTAGTTCGAAATTCAAGTTCTTGAATTCGAATAAGCAGAAGATCAATAGATCCCGAATGAGATTGATCGATCCAAGCTGAGAGCGATCAATCCTTGCCTAAGATCGATCGATCTTCTCTATTCCCTGAGTCTTATTTGTCTAGTCGAGATATTGATCCATGATACCCTGCGAATTCTCCTTTGCCCAATGTTTTCTCTCATTGATTTAATCTCAATACTTGCTAGTTCATCTCTATTTTCCACATCATCCACAACCCAAAAACAATCAACCT-TATAATAAACTCGTTGTGTGAATTTTTGGACTTCAGTGGATCGAACC-TAAGTACTATTGTGTTTGCTGTGCACTTACAGTCTTATTTCAGGGTTTAAAATCTGAGCACATCAATTTTTTAACGTCGTTGCCGGGGACCAATGTAATTGGCTACGAATTTTACACCAGAATTTAGCCTAAGGTACGCGTTTCCTTTTTAATTTATTTCTTTATCTTTTTGTGTCTCAGGTTCTCTTGAGAAAAAGATAGATCTTCGACACCGTACAGTTGGAGAATTCGATTCGTTAGATGTTAGCTTCTAAAATCGCAATCCGATATGACCTGCACAACCCCCTGGAGAGTTTAAGATCAGCTCAAAACTTATTGCTTTGGTTGAATGCAATACTAATTACAATTTAGGCTCTCTTAGTCTTTTTATGAGAGCAACCATTGCATTAGTTGTAAGTAGTTTGACTATCTGGGCGAATATTTGCAGGTGGTGTGCAAATTTAGTAATTTCAAGTTCATATTTGTTAAGATATGCAAATAAACATTTTAAAAACACAACTCCATAAT
>JL143_a2_ba
GAAACACAAACCCTAATCTCGATCCCCTTTCACAGATGAGCGAAGTGCTCAAATGACCTAAATGATGAAAAATACCCTTGAGCAAAAACATAAAAGATGAAACAAAAAAAAAA---TCAATCGGACGAAGGAAGAAAACCGAACAAGAAGAAACAGGATTTCGATCCGCCGAAATCCCCAAATCGCCGCTCGATCCGCCGACAATCGCCGTCGCCCAACCTCCGCCTTCGACGATTGATCCCTCCGCCGTCGCCGCTCTGTAGATCCGCCGTTGCCTCGGAAGA-CTGCCGTCTCGCCACTCGATCCGAAAGTGTGGAGGTAGAGAAATCAAACGTTCTTTCTAACTGAGTTTGTAATTGACTTTGCCATTTTGTTACAGATGCATGATAAAGCTGAATTAGCAGAGATGGCTGTCACTTGCTGCAAAAGAAGGTCTCTATTCAGCATATACTGGAATTGGGTACTTGTTTGTCAAATGTTATGGAGTAGATAATAAAAACTACACTTAAGGTAAATTCTCTTTATGGTCTCATTATTCTCAGGCTTGCTTGTTGATTTAGTAGGTATTATCTAATCATAAAGGAACCAAGACAATATGCTGAAAGATTGTAAAACATTATAGATTAGTCTAACATTCCATTGATATATATGCCTTCAAATGCAGGCAAGAGAATATTTTGAGAAGGTTGTCGACAATGACTATCCTAGTGGGCATTTTAACCTTGGAGTTTTGTTACCGTTTGAGGAATGTTTTGGCTTGCTTTGGTTTTGTTGAGATGTCTGAATCCTTGTTTGTTTTTATTAAATTGACAGTACCATGCTTGATGGTGGGCGTGGCAGAGATTAGAAGACTAGAAATGGTTAAGAGATAGATTAGAAGATTCGTTGATCAATGAAAAGAAACTGGTTTCACAACGCCGATAAGAATTGGCAAAGGTAAGCATAGGCTCGGTCTTGTTTTAGTTTCATGATTCATGATTAATGTTTTTGGA--TTGCTGTTAA-GACCATGTT-ATTGAAT-CTTATTTCTATGAGAGG-TTCAATGGTTTTTCAAGTGGATATAACGATCCTACTTATGTTTAGGTTCTTGCTGAGAATGGCAAAGCTAAAACTATTGCCTTTGATGAAATTGATAAAGCTCCTGAAG-AGAAGAAGAGAAGAAGAGAGGAATTACAATTGCTACGGTCTGTTTTCTCTCCCATCTTCTAATTGGATTCCACGTCAATATTTTTTCTAGTCATTATATTTGTTTTTAATTTTAGTTTCTATTCTACTGTGATATTCTAATTTAACAAAGTAGTAATTGTAATTATAAGAAATTGTAAGATTTTTTGATTTTTAATATTATTGCTTCCTTTTATAGTTTTTTTTTTTTGTAAGAATTTGTATTTATTTTCAGTTTTCTTTTCATATTTACTTGTTTTTCTTATTTTATTCGGATTTTTTATTTT-AATTCAATATTATTTATGGCCGGTTTTTGGTTGGATTTCGTTCCTTGATATTTAGTCGGATTTTTGTTATCGGTTTTTTGTCGGAAATTTTTCATCAGTTTTTTGTCGGAAACTTATCATCGGTTTTTCGTCGGAATTGTTTTGGTCGGATTGTGGTTACAAATTAGCTTTCCTCTGATTTT-------GGTCTTTTTGTCGTCGTTTTTTTT--CTCTCGTTATTTCGTGGATTTTTCCAATGAAATTCCGACCAAACTCCAATTTCGATCGACATAGATCCAACGAGTCATTTCGTCGGAATTTTCTCGGAAACGCTCTTTTCCGTCGACTTTCCGACAAATATTTTTGTAGGAATCATTGC--TTTTCTTGTAGTGAAAGTAGAGGAGGA---AGTCGATCGAACACCACATGAGAATGATATTTACTAAA-GATAGGTCCGTCTGAAAACGATATTTTCTTATACGTTTTTCATTACATTTTGTTATTCTTCTCTTCATCTAAACTTT-GTTCTTAATATCATTATTCTTTCATATATTCATCATGTCTTCTTCGCCATCGTTCATGTTTACTTCCGTTATGCATGAGTAATTTCATTAGGTTG------------TTATTGGAAATATATTTAGGGTGGTTCATCTAGATTTGTGAAACAGTTTGTTGCTTGATGAACCATCTTGTTACTGCGCTTAGGTAGATTTACTTTCCGAAAATTGATAAATCACCTTAACTAAATTATATAAGTAAAGTGTCATAGTTTGTGAAAGTTTAGTTATGAATTTTT-GTGAATACTTAGAATTCAGATTGTTTATGTGTGTTTACCATTTTTAATT-ACTCGCGG-AAGTTGAG-TAAAATAGG-TCGCTAGATAAA-GTAATT-AGTACTGCAGA-GGTAGGTTAA-TTATTAGTTCGAAATTCAAGTTCTTGAATTCGAATAAGCAGAAGATCAATAGATCCCGAATGAGATTGATCGATCCAAGCTGAGAGCGATCAATCCTTGCCTAAGATTGATCGATCTTCTCTATTCCCTGAGTCTTATTTTTCTAGTCGA--TATTGATCCATGATACCCTGCGAATTCTCCTTTGCCCAATGTTTTCTCTCATTGATTTTATCTCAATACTTGCTAGTTCATCTCTATTTTCCACATCATCCACAACCCAAAAACAAACAACCT-TATAATAAACTCGTTGTGTAAATGTTTGGACTTCAGTGGATCGAACCCTAAGTACTATTGTGTTTGCTGTGCACTTACAGTCTTATTTCAGGGTTTAAAATCTGAGCACATCAATTTTTTAACGTCGTTGCCAGGGACCAATTTAATTTCCTACGAATTTTACACCAGAATTTAGCCTAAGGTACGCGTTTACTTTTTAATTTATTTTTGTATCTTTTTGTGTCTCAGGTTCTCTTGAGAAAAAGATAGATCTTCGACACCGTACAGTTGGAGAATTCGATTCGTTAGATGTTTGTTTCTAAAATCGCAATCCAATATGACCTGCACAACCCC-TGGAGAGTTTAAGATCAGCTCAAAACTTATTGCTTTGGTTGAATGCAATACTAATTACAATTTAGGCTCTCTTAGTCTTTTTATGAGAGCAACCATTGCATTAGTTGTAAGTAGTTTGACTATCTGGGCGAATATTTGCATGTGGTGTGCAAATTTAGTAATTTCAAGTTCATATTTGTTAAGATATGCAAATAAACATTTTAAAAACACAACTCCATAAT
>JL142_a2_ba
GAAACACAAACCCTAATCTCGATCCCCTTTCACAGATGAGCGAAGTGCTCAAATGACCTAAATGATGAAAAATACCCTTGAGCAAAAACATAAAAGATGAAACAAAAAAAAAA---TCAATCGGACGAAGGAAGAAAACCGAACAAGAAGAAACAGGATTTCGATCCGCCGAAATCCCCAAATCGCCGCTCGATCCGCCGACAATCGCCGTCGCCCAACCTCCGCCTTCGACGATTGATCCCTCCGCCGTCGCCGCTCTGTAGATCCGCCGTTGCCTCGGAAGA-CTGCCGTCTCGCCACTCGATCCGAAAGTGTGGAGGTAGAGAAATCAAACGTTCTTTCTAACTGAGTTTGTAATTGACTTTGCCATTTTGTTACAGATGCATGATAAAGCTGAATTAGCAGAGATGGCTGTCACTTGCTGCAAAAGAAGGTCTCTATTCAGCATATACTGGAATTGGGTACTTGTTTGTCAAATGTTATGGAGTAGATAATAAAAACTACACTTAAGGTAAATTCTCTTTATGGTCTCATTATTCTCAGGCTTGCTTGTTGATTTAGTAGGTATTATCTAATCATAAAGGAACCAAGACAATATGCTGAAAGATTGTAAAACATTATAGATTAGTCTAACATTCCATTGATATATATGCCTTCAAATGCAGGCAAGAGAATATTTTGAGAAGGTTGTCGACAATGACTATCCTAGTGGGCATTTTAACCTTGGAGTTTTGTTACCGTTTGAGGAATGTTTTGGCTTGCTTTGGTTTTGTTGAGATGTCTGAATCCTTGTTTGTTTTTATTAAATTGACAGTACCATGCTTGATGGTGGGCGTGGCAGAGATTAGAAGACTAGAAATGGTTAAGAGATAGATTAGAAGATTCGTTGATCAATGAAAAGAAACTGGTTTCACAACGCCGATAAGAATTGGCAAAGGTAAGCATAGGCTCGGTCTTGTTTTAGTTTCATGATTCATGATTAATGTTTTTGGA--TTGCTGTTAA-GACCATGTT-ATTGAAT-CTTATTTCTATGAGAGG-TTCAATGGTTTTTCAAGTGGATATAACGATCCTACTTATGTTTAGGTTCTTGCTGAGAATGGCAAAGCTAAAACTATTGCCTTTGATGAAATTGATAAAGCTCCTGAAG-AGAAGAAGAGAAGAAGAGAGGAATTACAATTGCTACGGTCTGTTTTCTCTCCCATCTTCTAATTGGATTCCACGTCAATATTTTTTCTAGTCATTATATTTGTTTTTAATTTTAGTTTCTATTCTACTGTGATATTCTAATTTAACAAAGTAGTAATTGTAATTATAAGAAATTGTAAGATTTTTTGATTTTTAATATTATTGCTTCCTTTTATAGTTTTTTTTTTTTGTAAGAATTTGTATTTATTTTCAGTTTTCTTTTCATATTTACTTGTTTTTCTTATTTTATTCGGATTTTTTATTTT-AATTCAATATTATTTATGGCCGGTTTTTGGTTGGATTTCGTTCCTTGATATTTAGTCGGATTTTTGTTATCGGTTTTTTGTCGGAAATTTTTCATCAGTTTTTTGTCGGAAACTTATCATCGGTTTTTCGTCGGAATTGTTTTGGTCGGATTGTGGTTACAAATTAGCTTTCCTCTGATTTT-------GGTCTTTTTGTCGTCGTTTTTTTT--CTCTCGTTATTTCGTGGATTTTTCCAATGAAATTCCGACCAAACTCCAATTTCGATCGACATAGATCCAACGAGTCATTTCGTCGGAATTTTCTCGGAAACGCTCTTTTCCGTCGACTTTCCGACAAATATTTTTGTAGGAATCATTGC--TTTTCTTGTAGTGAAAGTAGAGGAGGA---AGTCGATCGAACACCACATGAGAATGATATTTACTAAA-GATAGGTCCGTCTGAAAACGATATTTTCTTATACGTTTTTCATTACATTTTGTTATTCTTCTCTTCATCTAAACTTT-GTTCTTAATATCATTATTCTTTCATATATTCATCATGTCTTCTTCGCCATCGTTCATGTTTACTTCCGTTATGCATGAGTAATTTCATTAGGTTG------------TTATTGGAAATATATTTAGGGTGGTTCATCTAGATTTGTGAAACAGTTTGTTGCTTGATGAACCATCTTGTTACTGCGCTTAGGTAGATTTACTTTCCGAAAATTGATAAATCACCTTAACTAAATTATATAAGTAAAGTGTCATAGTTTGTGAAAGTTTAGTTATGAATTTTT-GTGAATACTTAGAATTCAGATTGTTTATGTGTGTTTACCATTTTTAATT-ACTCGCGG-AAGTTGAG-TAAAATAGG-TCGCTAGATAAA-GTAATT-AGTACTGCAGA-GGTAGGTTAA-TTATTAGTTCGAAATTCAAGTTCTTGAATTCGAATAAGCAGAAGATCAATAGATCCCGAATGAGATTGATCGATCCAAGCTGAGAGCGATCAATCCTTGCCTAAGATTGATCGATCTTCTCTATTCCCTGAGTCTTATTTTTCTAGTCGA--TATTGATCCATGATACCCTGCGAATTCTCCTTTGCCCAATGTTTTCTCTCATTGATTTTATCTCAATACTTGCTAGTTCATCTCTATTTTCCACATCATCCACAACCCAAAAACAAACAACCT-TATAATAAACTCGTTGTGTAAATGTTTGGACTTCAGTGGATCGAACCCTAAGTACTATTGTGTTTGCTGTGCACTTACAGTCTTATTTCAGGGTTTAAAATCTGAGCACATCAATTTTTTAACGTCGTTGCCAGGGACCAATTTAATTTCCTACGAATTTTACACCAGAATTTAGCCTAAGGTACGCGTTTACTTTTTAATTTATTTTTGTATCTTTTTGTGTCTCAGGTTCTCTTGAGAAAAAGATAGATCTTCGACACCGTACAGTTGGAGAATTCGATTCGTTAGATGTTTGTTTCTAAAATCGCAATCCAATATGACCTGCACAACCCC-TGGAGAGTTTAAGATCAGCTCAAAACTTATTGCTTTGGTTGAATGCAATACTAATTACAATTTAGGCTCTCTTAGTCTTTTTATGAGAGCAACCATTGCATTAGTTGTAAGTAGTTTGACTATCTGGGCGAATATTTGCATGTGGTGTGCAAATTTAGTAATTTCAAGTTCATATTTGTTAAGATATGCAAATAAACATTTTAAAAACACAACTCCATAAT
>JL141_a2_ba
GAAACACAAACCCTAATCTCGATCCCCTTTCACAGATGAGCGAAGTGCTCAAATGACCTAAATGATGAAAAATACCCTTGAGCAAAAACATAAAAGATGAAACAAAAAAAAAA---TCAATCGGACGAAGGAAGAAAACCGAACAAGAAGAAACAGGATTTCGATCCGCCGAAATCCCCAAATCGCCGCTCGATCCGCCGACAATCGCCGTCGCCCAACCTCCGCCTTCGACGATTGATCCCTCCGCCGTCGCCGCTCTGTAGATCCGCCGTTGCCTCGGAAGA-CTGCCGTCTCGCCACTCGATCCGAAAGTGTGGAGGTAGAGAAATCAAACGTTCTTTCTAACTGAGTTTGTAATTGACTTTGCCATTTTGTTACAGATGCATGATAAAGCTGAATTAGCAGAGATGGCTGTCACTTGCTGCAAAAGAAGGTCTCTATTCAGCATATACTGGAATTGGGTACTTGTTTGTCAAATGTTATGGAGTAGATAATAAAAACTACACTTAAGGTAAATTCTCTTTATGGTCTCATTATTCTCAGGCTTGCTTGTTGATTTAGTAGGTATTATCTAATCATAAAGGAACCAAGACAATATGCTGAAAGATTGTAAAACATTATAGATTAGTCTAACATTCCATTGATATATATGCCTTCAAATGCAGGCAAGAGAATATTTTGAGAAGGTTGTCGACAATGACTATCCTAGTGGGCATTTTAACCTTGGAGTTTTGTTACCGTTTGAGGAATGTTTTGGCTTGCTTTGGTTTTGTTGAGATGTCTGAATCCTTGTTTGTTTTTATTAAATTGACAGTACCATGCTTGATGGTGGGCGTGGCAGAGATTAGAAGACTAGAAATGGTTAAGAGATAGATTAGAAGATTCGTTGATCAATGAAAAGAAACTGGTTTCACAACGCCGATAAGAATTGGCAAAGGTAAGCATAGGCTCGGTCTTGTTTTAGTTTCATGATTCATGATTAATGTTTTTGGA--TTGCTGTTAA-GACCATGTT-ATTGAAT-CTTATTTCTATGAGAGG-TTCAATGGTTTTTCAAGTGGATATAACGATCCTACTTATGTTTAGGTTCTTGCTGAGAATGGCAAAGCTAAAACTATTGCCTTTGATGAAATTGATAAAGCTCCTGAAG-AGAAGAAGAGAAGAAGAGAGGAATTACAATTGCTACGGTCTGTTTTCTCTCCCATCTTCTAATTGGATTCCACGTCAATATTTTTTCTAGTCATTATATTTGTTTTTAATTTTAGTTTCTATTCTACTGTGATATTCTAATTTAACAAAGTAGTAATTGTAATTATAAGAAATTGTAAGATTTTTTGATTTTTAATATTATTGCTTCCTTTTATAGTTTTTTTTTTTTGTAAGAATTTGTATTTATTTTCAGTTTTCTTTTCATATTTACTTGTTTTTCTTATTTTATTCGGATTTTTTATTTT-AATTCAATATTATTTATGGCCGGTTTTTGGTTGGATTTCGTTCCTTGATATTTAGTCGGATTTTTGTTATCGGTTTTTTGTCGGAAATTTTTCATCAGTTTTTTGTCGGAAACTTATCATCGGTTTTTCGTCGGAATTGTTTTGGTCGGATTGTGGTTACAAATTAGCTTTCCTCTGATTTT-------GGTCTTTTTGTCGTCGTTTTTTTT--CTCTCGTTATTTCGTGGATTTTTCCAATGAAATTCCGACCAAACTCCAATTTCGATCGACATAGATCCAACGAGTCATTTCGTCGGAATTTTCTCGGAAACGCTCTTTTCCGTCGACTTTCCGACAAATATTTTTGTAGGAATCATTGC--TTTTCTTGTAGTGAAAGTAGAGGAGGA---AGTCGATCGAACACCACATGAGAATGATATTTACTAAA-GATAGGTCCGTCTGAAAACGATATTTTCTTATACGTTTTTCATTACATTTTGTTATTCTTCTCTTCATCTAAACTTT-GTTCTTAATATCATTATTCTTTCATATATTCATCATGTCTTCTTCGCCATCGTTCATGTTTACTTCCGTTATGCATGAGTAATTTCATTAGGTTG------------TTATTGGAAATATATTTAGGGTGGTTCATCTAGATTTGTGAAACAGTTTGTTGCTTGATGAACCATCTTGTTACTGCGCTTAGGTAGATTTACTTTCCGAAAATTGATAAATCACCTTAACTAAATTATATAAGTAAAGTGTCATAGTTTGTGAAAGTTTAGTTATGAATTTTT-GTGAATACTTAGAATTCAGATTGTTTATGTGTGTTTACCATTTTTAATT-ACTCGCGG-AAGTTGAG-TAAAATAGG-TCGCTAGATAAA-GTAATT-AGTACTGCAGA-GGTAGGTTAA-TTATTAGTTCGAAATTCAAGTTCTTGAATTCGAATAAGCAGAAGATCAATAGATCCCGAATGAGATTGATCGATCCAAGCTGAGAGCGATCAATCCTTGCCTAAGATTGATCGATCTTCTCTATTCCCTGAGTCTTATTTTTCTAGTCGA--TATTGATCCATGATACCCTGCGAATTCTCCTTTGCCCAATGTTTTCTCTCATTGATTTTATCTCAATACTTGCTAGTTCATCTCTATTTTCCACATCATCCACAACCCAAAAACAAACAACCT-TATAATAAACTCGTTGTGTAAATGTTTGGACTTCAGTGGATCGAACCCTAAGTACTATTGTGTTTGCTGTGCACTTACAGTCTTATTTCAGGGTTTAAAATCTGAGCACATCAATTTTTTAACGTCGTTGCCAGGGACCAATTTAATTTCCTACGAATTTTACACCAGAATTTAGCCTAAGGTACGCGTTTACTTTTTAATTTATTTTTGTATCTTTTTGTGTCTCAGGTTCTCTTGAGAAAAAGATAGATCTTCGACACCGTACAGTTGGAGAATTCGATTCGTTAGATGTTTGTTTCTAAAATCGCAATCCAATATGACCTGCACAACCCC-TGGAGAGTTTAAGATCAGCTCAAAACTTATTGCTTTGGTTGAATGCAATACTAATTACAATTTAGGCTCTCTTAGTCTTTTTATGAGAGCAACCATTGCATTAGTTGTAAGTAGTTTGACTATCTGGGCGAATATTTGCATGTGGTGTGCAAATTTAGTAATTTCAAGTTCATATTTGTTAAGATATGCAAATAAACATTTTAAAAACACAACTCCATAAT
>JL73_a2_ba
GAAACACAAACCCTAATCTCGATCCCCTTTCACAGATGAGCGAAGTGCTCAAATGACCTAAATGATGAAAAATACCCTTGAGCAAAAACATAAAAGATGAAACAAAAAAAAAA---TCAATCGGACGAAGGAAGAAAACCGAACAAGAAGAAACAGGATTTCGATCCGCCGAAATCCCCAAATCGCCGCTCGATCCGCCGACAATCGCCGTCGCCCAACCTCCGCCTTCGACGATTGATCCCTCCGCCGTCGCCGCTCTGTAGATCCGCCGTTGCCTCGGAAGA-CTGCCGTCTCGCCACTCGATCCGAAAGTGTGGAGGTAGAGAAATCAAACGTTCTTTCTAACTGAGTTTGTAATTGACTTTGCCATTTTGTTACAGATGCATGATAAAGCTGAATTAGCAGAGATGGCTGTCACTTGCTGCAAAAGAAGGTCTCTATTCAGCATATACTGGAATTGGGTACTTGTTTGTCAAATGTTATGGAGTAGATAATAAAAACTACACTTAAGGTAAATTCTCTTTATGGTCTCATTATTCTCAGGCTTGCTTGTTGATTTAGTAGGTATTATCTAATCATAAAGGAACCAAGACAATATGCTGAAAGATTGTAAAACATTATAGATTAGTCTAACATTCCATTGATATATATGCCTTCAAATGCAGGCAAGAGAATATTTTGAGAAGGTTGTCGACAATGACTATCCTAGTGGGCATTTTAACCTTGGAGTTTTGTTACCGTTTGAGGAATGTTTTGGCTTGCTTTGGTTTTGTTGAGATGTCTGAATCCTTGTTTGTTTTTATTAAATTGACAGTACCATGCTTGATGGTGGGCGTGGCAGAGATTAGAAGACTAGAAATGGTTAAGAGATAGATTAGAAGATTCGTTGATCAATGAAAAGAAACTGGTTTCACAACGCCGATAAGAATTGGCAAAGGTAAGCATAGGCTCGGTCTTGTTTTAGTTTCATGATTCATGATTAATGTTTTTGGA--TTGCTGTTAA-GACCATGTT-ATTGAAT-CTTATTTCTATGAGAGG-TTCAATGGTTTTTCAAGTGGATATAACGATCCTACTTATGTTTAGGTTCTTGCTGAGAATGGCAAAGCTAAAACTATTGCCTTTGATGAAATTGATAAAGCTCCTGAAG-AGAAGAAGAGAAGAAGAGAGGAATTACAATTGCTACGGTCTGTTTTCTCTCCCATCTTCTAATTGGATTCCACGTCAATATTTTTTCTAGTCATTATATTTGTTTTTAATTTTAGTTTCTATTCTACTGTGATATTCTAATTTAACAAAGTAGTAATTGTAATTATAAGAAATTGTAAGATTTTTTGATTTTTAATATTATTGCTTCCTTTTATAGTTTTTTTTTTTTGTAAGAATTTGTATTTATTTTCAGTTTTCTTTTCATATTTACTTGTTTTTCTTATTTTATTCGGATTTTTTATTTT-AATTCAATATTATTTATGGCCGGTTTTTGGTTGGATTTCGTTCCTTGATATTTAGTCGGATTTTTGTTATCGGTTTTTTGTCGGAAATTTTTCATCAGTTTTTTGTCGGAAACTTATCATCGGTTTTTCGTCGGAATTGTTTTGGTCGGATTGTGGTTACAAATTAGCTTTCCTCTGATTTT-------GGTCTTTTTGTCGTCGTTTTTTTT--CTCTCGTTATTTCGTGGATTTTTCCAATGAAATTCCGACCAAACTCCAATTTCGATCGACATAGATCCAACGAGTCATTTCGTCGGAATTTTCTCGGAAACGCTCTTTTCCGTCGACTTTCCGACAAATATTTTTGTAGGAATCATTGC--TTTTCTTGTAGTGAAAGTAGAGGAGGA---AGTCGATCGAACACCACATGAGAATGATATTTACTAAA-GATAGGTCCGTCTGAAAACGATATTTTCTTATACGTTTTTCATTACATTTTGTTATTCTTCTCTTCATCTAAACTTT-GTTCTTAATATCATTATTCTTTCATATATTCATCATGTCTTCTTCGCCATCGTTCATGTTTACTTCCGTTATGCATGAGTAATTTCATTAGGTTG------------TTATTGGAAATATATTTAGGGTGGTTCATCTAGATTTGTGAAACAGTTTGTTGCTTGATGAACCATCTTGTTACTGCGCTTAGGTAGATTTACTTTCCGAAAATTGATAAATCACCTTAACTAAATTATATAAGTAAAGTGTCATAGTTTGTGAAAGTTTAGTTATGAATTTTT-GTGAATACTTAGAATTCAGATTGTTTATGTGTGTTTACCATTTTTAATT-ACTCGCGG-AAGTTGAG-TAAAATAGG-TCGCTAGATAAA-GTAATT-AGTACTGCAGA-GGTAGGTTAA-TTATTAGTTCGAAATTCAAGTTCTTGAATTCGAATAAGCAGAAGATCAATAGATCCCGAATGAGATTGATCGATCCAAGCTGAGAGCGATCAATCCTTGCCTAAGATTGATCGATCTTCTCTATTCCCTGAGTCTTATTTTTCTAGTCGA--TATTGATCCATGATACCCTGCGAATTCTCCTTTGCCCAATGTTTTCTCTCATTGATTTTATCTCAATACTTGCTAGTTCATCTCTATTTTCCACATCATCCACAACCCAAAAACAAACAACCT-TATAATAAACTCGTTGTGTAAATGTTTGGACTTCAGTGGATCGAACCCTAAGTACTATTGTGTTTGCTGTGCACTTACAGTCTTATTTCAGGGTTTAAAATCTGAGCACATCAATTTTTTAACGTCGTTGCCAGGGACCAATTTAATTTCCTACGAATTTTACACCAGAATTTAGCCTAAGGTACGCGTTTACTTTTTAATTTATTTTTGTATCTTTTTGTGTCTCAGGTTCTCTTGAGAAAAAGATAGATCTTCGACACCGTACAGTTGGAGAATTCGATTCGTTAGATGTTTGTTTCTAAAATCGCAATCCAATATGACCTGCACAACCCC-TGGAGAGTTTAAGATCAGCTCAAAACTTATTGCTTTGGTTGAATGCAATACTAATTACAATTTAGGCTCTCTTAGTCTTTTTATGAGAGCAACCATTGCATTAGTTGTAAGTAGTTTGACTATCTGGGCGAATATTTGCATGTGGTGTGCAAATTTAGTAATTTCAAGTTCATATTTGTTAAGATATGCAAATAAACATTTTAAAAACACAACTCCATAAT
>JL81_a2_s
GAAACACAAACCCTAATCTCGATCCCCTTTCACAGATGAGCGAAGTGCTCAAATGACCTAAATGATGAAAAATACCCTTGAGCAAAAACATAAAAGATGAAACAAAAAAAAAA---TCAATCGGACGAAGGAAGAAAACCGAACAAGAAGAAACAGGATTTCGATCCGCCGAAATCCCCAAATCGCCGCTCGATCCGCCGACAATCGCCGTCGCCCAACCTCCGCCTTCGACGATTGATCCCTCCGCCGTCGCCGCTCTGTAGATCCGCCGTTGCCTCGGAAGA-CTGCCGTCTCGCCACTCGATCCGAAAGTGTGGAGGTAGAGAAATCAAACGTTCTTTCTAACTGAGTTTGTAATTGACTTTGCCATTTTGTTACAGATGCATGATAAAGCTGAATTAGCAGAGATGGCTGTCACTTGCTGCAAAAGAAGGTCTCTATTCAGCATATACTGGAATTGGGTACTTGTTTGTCAAATGTTATGGAGTAGATAATAAAAACTACACTTAAGGTAAATTCTCTTTATGGTCTCATTATTCTCAGGCTTGCTTGTTGATTTAGTAGGTATTATCTAATCATAAAGGAACCAAGACAATATGCTGAAAGATTGTAAAACATTATAGATTAGTCTAACATTCCATTGATATATATGCCTTCAAATGCAGGCAAGAGAATATTTTGAGAAGGTTGTCGACAATGACTATCCTAGTGGGCATTTTAACCTTGGAGTTTTGTTACCGTTTGAGGAATGTTTTGGCTTGCTTTGGTTTTGTTGAGATGTCTGAATCCTTGTTTGTTTTTATTAAATTGACAGTACCATGCTTGATGGTGGGCGTGGCAGAGATTAGAAGACTAGAAATGGTTAAGAGATAGATTAGAAGATTCGTTGATCAATGAAAAGAAACTGGTTTCACAACGCCGATAAGAATTGGCAAAGGTAAGCATAGGCTCGGTCTTGTTTTAGTTTCATGATTCATGATTAATGTTTTTGGA--TTGCTGTTAA-GACCATGTT-ATTGAAT-CTTATTTCTATGAGAGG-TTCAATGGTTTTTCAAGTGGATATAACGATCCTACTTATGTTTAGGTTCTTGCTGAGAATGGCAAAGCTAAAACTATTGCCTTTGATGAAATTGATAAAGCTCCTGAAG-AGAAGAAGAGAAGAAGAGAGGAATTACAATTGCTACGGTCTGTTTTCTCTCCCATCTTCTAATTGGATTCCACGTCAATATTTTTTCTAGTCATTATATTTGTTTTTAATTTTAGTTTCTATTCTACTGTGATATTCTAATTTAACAAAGTAGTAATTGTAATTATAAGAAATTGTAAGATTTTTTGATTTTTAATATTATTGCTTCCTTTTATAGTTTTTTTTTTTTGTAAGAATTTGTATTTATTTTCAGTTTTCTTTTCATATTTACTTGTTTTTCTTATTTTATTCGGATTTTTTATTTT-AATTCAATATTATTTATGGCCGGTTTTTGGTTGGATTTCGTTCCTTGATATTTAGTCGGATTTTTGTTATCGGTTTTTTGTCGGAAATTTTTCATCAGTTTTTTGTCGGAAACTTATCATCGGTTTTTCGTCGGAATTGTTTTGGTCGGATTGTGGTTACAAATTAGCTTTCCTCTGATTTT-------GGTCTTTTTGTCGTCGTTTTTTTT--CTCTCGTTATTTCGTGGATTTTTCCAATGAAATTCCGACCAAACTCCAATTTCGATCGACATAGATCCAACGAGTCATTTCGTCGGAATTTTCTCGGAAACGCTCTTTTCCGTCGACTTTCCGACAAATATTTTTGTAGGAATCATTGC--TTTTCTTGTAGTGAAAGTAGAGGAGGA---AGTCGATCGAACACCACATGAGAATGATATTTACTAAA-GATAGGTCCGTCTGAAAACGATATTTTCTTATACGTTTTTCATTACATTTTGTTATTCTTCTCTTCATCTAAACTTT-GTTCTTAATATCATTATTCTTTCATATATTCATCATGTCTTCTTCGCCATCGTTCATGTTTACTTCCGTTATGCATGAGTAATTTCATTAGGTTG------------TTATTGGAAATATATTTAGGGTGGTTCATCTAGATTTGTGAAACAGTTTGTTGCTTGATGAACCATCTTGTTACTGCGCTTAGGTAGATTTACTTTCCGAAAATTGATAAATCACCTTAACTAAATTATATAAGTAAAGTGTCATAGTTTGTGAAAGTTTAGTTATGAATTTTT-GTGAATACTTAGAATTCAGATTGTTTATGTGTGTTTACCATTTTTAATT-ACTCGCGG-AAGTTGAG-TAAAATAGG-TCGCTAGATAAA-GTAATT-AGTACTGCAGA-GGTAGGTTAA-TTATTAGTTCGAAATTCAAGTTCTTGAATTCGAATAAGCAGAAGATCAATAGATCCCGAATGAGATTGATCGATCCAAGCTGAGAGCGATCAATCCTTGCCTAAGATTGATCGATCTTCTCTATTCCCTGAGTCTTATTTTTCTAGTCGA--TATTGATCCATGATACCCTGCGAATTCTCCTTTGCCCAATGTTTTCTCTCATTGATTTTATCTCAATACTTGCTAGTTCATCTCTATTTTCCACATCATCCACAACCCAAAAACAAACAACCT-TATAATAAACTCGTTGTGTAAATGTTTGGACTTCAGTGGATCGAACCCTAAGTACTATTGTGTTTGCTGTGCACTTACAGTCTTATTTCAGGGTTTAAAATCTGAGCACATCAATTTTTTAACGTCGTTGCCAGGGACCAATTTAATTTCCTACGAATTTTACACCAGAATTTAGCCTAAGGTACGCGTTTACTTTTTAATTTATTTTTGTATCTTTTTGTGTCTCAGGTTCTCTTGAGAAAAAGATAGATCTTCGACACCGTACAGTTGGAGAATTCGATTCGTTAGATGTTTGTTTCTAAAATCGCAATCCAATATGACCTGCACAACCCC-TGGAGAGTTTAAGATCAGCTCAAAACTTATTGCTTTGGTTGAATGCAATACTAATTACAATTTAGGCTCTCTTAGTCTTTTTATGAGAGCAACCATTGCATTAGTTGTAAGTAGTTTGACTATCTGGGCGAATATTTGCATGTGGTGTGCAAATTTAGTAATTTCAAGTTCATATTTGTTAAGATATGCAAATAAACATTTTAAAAACACAACTCCATAAT
>JL102_a3_uba
GAAACAGAAACCCTAATCTCGATCCCCTTTCACAGATGAGCGAAGTGCTCAAATGACCTAAATGATGAAAAATACCCTTGAGCAAAAACATAAAAGATGAAACAAAAAAAAAAAA-TCAATCGGACGAAGGAAGAAAACCGAAGAAGAAGAAACAGGAGCTCGATCCGCCGAAATCCCCAAATCGCCGCTCGATCCGCCGACAATCGCCGTCGCGCAACCTCCGCCTTCGACGATTGATCCCTCCGCCGTCGCCGCTCTGTAGATTCGCCGTTGCCTCGGAAGATCTGCCGTCTCGCCACTCGATCCGAAAGTGTGGAGGTAGAGAAATCAAACGTTCTTTCTAACTGAGTTTGTAATTGACTTTGCCATTTTGTTACAGATGCATGATAAAGCTGAATTAGCAGAGATGGCTGTCACTTGCTGCAAAAGAAGGTCTCTATTCAGCATATACTGGAATTGGGTACTTGTATGTCAAATGTTATGGAGTAGATAATAAAAACTACACTTAAGGTAAATTCTCTTTATGGTCTCATTATTCTCAGGCTTGCTTGTTGATTTAGTAGGTATTATCTAATCATATAGGAACCGAGACAATAAGGTGAAAGATTGTAAAACATTATAGATTAGTCTAACATTCCATTGATATATATGCCTTCAAATGCAGGCAAGAGAATATTTTGAGAAGGTTGTCGACAATGACTATCCTAGTGGGCATTTTAACCTTGGAGTTTTGTTACCGTTTGAGGAATGTTTTGGCTTGCTTTGGTTTTGTTGAGATGTCTGAATCCTTGTTTGTTTTTATTAAATTGACAGTACCATGCTTGATGGTGGGCGTGGCAGAGATTAGAAGATTAGAAATGGTTAAGAGATAGATTAGAAGATTCATTGATCAATGAAAAGAAACTGGTTTCACAACGCCGATAAGAATTGGCAAAGGTAAGCATAGGCTCGGTCTTGTTTTAGTTTCATGATTCATGATTAATGTTTTTGGA--TTGCTGTTAA-GACCATGTT-ATTGAAT-CTTATTTCTATGAGAGG-TTCAATGGTTTTTCAAGTGGATATAACGATCCTACTTATGTTTAGGTTCTTGCTGAGAATGGCAAAGCTAAAGCTATTGCCTTTGATGAAATTGATAAAGCTCCTGAAG-AGAAGAAGAGAAGAAGAGAGGAATTACAATTGCTACGGTCTGTCTTCTCTCCCATCTTCTAATTGGATTCCACGTCAATATTTTTTCTAGTCATTATATTTGTTTTTAATTTTAGTTTCTATTCTACTGTGATATTCTAATTTAACAAAGTAGTAATTGTAATTATAAGAAATTGTAAGATTTTCTGATTTTTAATATTATTGCTTCCTTTTATAGTTTTTTTTTTT-GTAAGAATTTGTATTTATTTTCAGTTTTCTTTTCATATTTACTTGTTTTTCTTATTTTATTCGGATTTTTTATTTT-AATTCAATATTATTTATGGCCGGTTTTTGGTTGGATTTCGTTCCTTGATATTTAGTCGGATTTTTGTTATCGGTTTTTTGTCGGAAATTTTTCATCAGTTTTTTGTCGGAAACTTATCATCGGTTTTTCGTCGGAATTGTTTTGGTCGGATTGTGGTTACAAATTAGCTTTCCTCTGATTTT-------GGTCTTTTTGTCGTCGTTTTTTTT--CTCTCGTTATTTCGTGGATTTTTCCAATGAAATTCCGACCAAACTCCAATTTCGATCGACATAGATCCAACGAGTCATTTCGTCGGAATTTTCTCGGAAACGCTCTTTTCCGTCGACTTTCCGACAAATATTTTCGTCGGAATCATTGC--TTTTCTTGTAGTGAAAGTAGAGGAGGA---AGTCGATCGAACACCACATGAGAATGATATTTACTAAA-GATAGGTCCGTCTGAAAACGATATTTTCTTATACGTTTTTCATTACATTTTGTTATTCTTCTCTTCATCTAAACTTT-GTTCTTAATATCATTATTCTTTCATATATTCATCATTTCTTCTTCGCCATCGTTCATGTTTACTTCCGTTATGCATGAGTAATTTCATTAGGTTG------------TTATTGGAAATATATTTAGGGTGGTTCATCTAGATTTGTGAAACAGTTTGTTGCTTGATGAACCATCTTGTTACTGCGCTTAGGTAGATTTACTTTCCGAAAATTGATAAATCACCTTAACTAAATTATATAAGTAAAGTGTCATAGTTTGTGAAAGTTTAGTTATGAATTTTT-GTGAATACTTAGAATTCAGATTGTTTATGTGTGTTTACCGTTTTTAATT-ACTCGCGG-AAGTTGAG-TAAAATAGG-TTGCTAGATAAA-GTAATT-AGTACTGCAGA-GGTAGGTTAA-TTATTAGTTCGAAATTCAAGTTCTTGAATTCGAATAAGCAGAAGATCAATAGATCCCGAATGAGATTGATCGATCCAAGCTGAGAGCGATCAATCCTTGCCTAAGATCGATCGATCTTCTCTATTCCCTGAGTCTTATTTGTCTAGTCGA--TATTGATCCATGATACCCTGCGAATTCTCCTTTGCCCAATGTTTTCTCTCATTGATTTTATCTCAATACTTGCTAGTTCATCTCTATTTTCCACATCATCCACAACCCAAAAACAAACAACCT-TATAATAAACTCGTTGTGTAAATGTTTGGACTTCAGTGGATCGAACCCTAAGTACTATTGTGTTTGCTGTGCACTTACAGTCTTATTTCAGGGTTTAAAATCTGAGCACATCAATTTTTTAACGTCGTTGCCAGGGACCAATTTAATTTCCTACGAATTTTACACCAGAATTTAGCCTAAGGTACGCGTTTACTTTTTAATTTATTTCTTTATCTTTTTGTGTCTCAGGTTCTCTTGAGAAAAAGATAGATCTTCGACACCGTACAGTTGGAGAATTCGATTCGTTAGATGTTTGCTTCTAAAATCGCAATCCAATATGACCTGCACAACCCCCTGGAGAGTTTAAGATCAGCTCAAAACTTATTGCTTTGGTTGAATGCAATACT-------------------------------TGAAA------------TTAGTTGTAAGTAGTTTGACTATCTGGGCGAATATTTGCATGTGGTGTGCAAATTTAGTAATTTCAAGTTCATATTTGTTAAGATCTGCAAATAAACATTTTAAAAACACAACTCCATAAT
>JL103_a3_uba
GAAACAGAAACCCTAATCTCGATCCCCTTTCACAGATGAGCGAAGTGCTCAAATGACCTAAATGATGAAAAATACCCTTGAGCAAAAACATAAAAGATGAAACAAAAAAAAAAAA-TCAATCGGACGAAGGAAGAAAACCGAAGAAGAAGAAACAGGAGCTCGATCCGCCGAAATCCCCAAATCGCCGCTCGATCCGCCGACAATCGCCGTCGCGCAACCTCCGCCTTCGACGATTGATCCCTCCGCCGTCGCCGCTCTGTAGATTCGCCGTTGCCTCGGAAGATCTGCCGTCTCGCCACTCGATCCGAAAGTGTGGAGGTAGAGAAATCAAACGTTCTTTCTAACTGAGTTTGTAATTGACTTTGCCATTTTGTTACAGATGCATGATAAAGCTGAATTAGCAGAGATGGCTGTCACTTGCTGCAAAAGAAGGTCTCTATTCAGCATATACTGGAATTGGGTACTTGTATGTCAAATGTTATGGAGTAGATAATAAAAACTACACTTAAGGTAAATTCTCTTTATGGTCTCATTATTCTCAGGCTTGCTTGTTGATTTAGTAGGTATTATCTAATCATATAGGAACCGAGACAATAAGGTGAAAGATTGTAAAACATTATAGATTAGTCTAACATTCCATTGATATATATGCCTTCAAATGCAGGCAAGAGAATATTTTGAGAAGGTTGTCGACAATGACTATCCTAGTGGGCATTTTAACCTTGGAGTTTTGTTACCGTTTGAGGAATGTTTTGGCTTGCTTTGGTTTTGTTGAGATGTCTGAATCCTTGTTTGTTTTTATTAAATTGACAGTACCATGCTTGATGGTGGGCGTGGCAGAGATTAGAAGATTAGAAATGGTTAAGAGATAGATTAGAAGATTCATTGATCAATGAAAAGAAACTGGTTTCACAACGCCGATAAGAATTGGCAAAGGTAAGCATAGGCTCGGTCTTGTTTTAGTTTCATGATTCATGATTAATGTTTTTGGA--TTGCTGTTAA-GACCATGTT-ATTGAAT-CTTATTTCTATGAGAGG-TTCAATGGTTTTTCAAGTGGATATAACGATCCTACTTATGTTTAGGTTCTTGCTGAGAATGGCAAAGCTAAAGCTATTGCCTTTGATGAAATTGATAAAGCTCCTGAAG-AGAAGAAGAGAAGAAGAGAGGAATTACAATTGCTACGGTCTGTCTTCTCTCCCATCTTCTAATTGGATTCCACGTCAATATTTTTTCTAGTCATTATATTTGTTTTTAATTTTAGTTTCTATTCTACTGTGATATTCTAATTTAACAAAGTAGTAATTGTAATTATAAGAAATTGTAAGATTTTCTGATTTTTAATATTATTGCTTCCTTTTATAGTTTTTTTTTTT-GTAAGAATTTGTATTTATTTTCAGTTTTCTTTTCATATTTACTTGTTTTTCTTATTTTATTCGGATTTTTTATTTT-AATTCAATATTATTTATGGCCGGTTTTTGGTTGGATTTCGTTCCTTGATATTTAGTCGGATTTTTGTTATCGGTTTTTTGTCGGAAATTTTTCATCAGTTTTTTGTCGGAAACTTATCATCGGTTTTTCGTCGGAATTGTTTTGGTCGGATTGTGGTTACAAATTAGCTTTCCTCTGATTTT-------GGTCTTTTTGTCGTCGTTTTTTTT--CTCTCGTTATTTCGTGGATTTTTCCAATGAAATTCCGACCAAACTCCAATTTCGATCGACATAGATCCAACGAGTCATTTCGTCGGAATTTTCTCGGAAACGCTCTTTTCCGTCGACTTTCCGACAAATATTTTCGTCGGAATCATTGC--TTTTCTTGTAGTGAAAGTAGAGGAGGA---AGTCGATCGAACACCACATGAGAATGATATTTACTAAA-GATAGGTCCGTCTGAAAACGATATTTTCTTATACGTTTTTCATTACATTTTGTTATTCTTCTCTTCATCTAAACTTT-GTTCTTAATATCATTATTCTTTCATATATTCATCATTTCTTCTTCGCCATCGTTCATGTTTACTTCCGTTATGCATGAGTAATTTCATTAGGTTG------------TTATTGGAAATATATTTAGGGTGGTTCATCTAGATTTGTGAAACAGTTTGTTGCTTGATGAACCATCTTGTTACTGCGCTTAGGTAGATTTACTTTCCGAAAATTGATAAATCACCTTAACTAAATTATATAAGTAAAGTGTCATAGTTTGTGAAAGTTTAGTTATGAATTTTT-GTGAATACTTAGAATTCAGATTGTTTATGTGTGTTTACCGTTTTTAATT-ACTCGCGG-AAGTTGAG-TAAAATAGG-TTGCTAGATAAA-GTAATT-AGTACTGCAGA-GGTAGGTTAA-TTATTAGTTCGAAATTCAAGTTCTTGAATTCGAATAAGCAGAAGATCAATAGATCCCGAATGAGATTGATCGATCCAAGCTGAGAGCGATCAATCCTTGCCTAAGATCGATCGATCTTCTCTATTCCCTGAGTCTTATTTGTCTAGTCGA--TATTGATCCATGATACCCTGCGAATTCTCCTTTGCCCAATGTTTTCTCTCATTGATTTTATCTCAATACTTGCTAGTTCATCTCTATTTTCCACATCATCCACAACCCAAAAACAAACAACCT-TATAATAAACTCGTTGTGTAAATGTTTGGACTTCAGTGGATCGAACCCTAAGTACTATTGTGTTTGCTGTGCACTTACAGTCTTATTTCAGGGTTTAAAATCTGAGCACATCAATTTTTTAACGTCGTTGCCAGGGACCAATTTAATTTCCTACGAATTTTACACCAGAATTTAGCCTAAGGTACGCGTTTACTTTTTAATTTATTTCTTTATCTTTTTGTGTCTCAGGTTCTCTTGAGAAAAAGATAGATCTTCGACACCGTACAGTTGGAGAATTCGATTCGTTAGATGTTTGCTTCTAAAATCGCAATCCAATATGACCTGCACAACCCCCTGGAGAGTTTAAGATCAGCTCAAAACTTATTGCTTTGGTTGAATGCAATACT-------------------------------TGAAA------------TTAGTTGTAAGTAGTTTGACTATCTGGGCGAATATTTGCATGTGGTGTGCAAATTTAGTAATTTCAAGTTCATATTTGTTAAGATCTGCAAATAAACATTTTAAAAACACAACTCCATAAT
>JL104_a4_uba
GAAACACAAACCCTAATCTCGATCCCCTTTCACAGATGAGCGAAGTGTTCAAATGACCTAAATGATGAAAAATACCCTTGAGCAAAAACATAAAAGATGAAA-AAAAAAAAAA---TCAATCGGACGAAGGAAGAAAACCGAAGAAGAAGAAACAGGAGCTCGATCCGCCGAAATCCCCAAATCGCCGCTCGATCCGCCGACAATCGCCGTCGCGCAACCTCCGCCTTCGACGATTGATCCCTCCGCCGTCGCCGCTCTGTAGATCCGCCGTTGCCTCGGAAGATCTGCCGTCTCGCCACTCGATCCGAAAGTGTGGAGGTAGAGAAATCAAACGTTCTTTCTAACTGAGTTTGTAATTGACTTTGCCATTTTGTTACAGATGCATGATAAAGCTGAATTAGCAGAGATGGCTGTCACTTGCTGCAAAAGAAGGTCTCTATTCAGCATATACTGGAATTGGGTACTTGTATGTCAAATGTTATGGAGTAGATAATAAAAACTACACTTAAGGTAAATTCTCTTTATGGTCTCATTATTCTCAGGCTTGCTTGTTGATTTAGTAGGTATTATCTAATCATAAAGGAACCAAGACAATAAGCTGAAAGATTGTAAAACATTATAGATTAGTCTAACATTCCATTGATATATATGCCTTCAAATGCAGGCAAGAGAATATTTTGAGAAGGTTGTCGACAATGACTATACTAGTGGGCATTTTAACCTTGGAGTTTTGTTACCGTTTGAGGAATGTTTTGGCTTGCTTTGGTTTTGTTGAGATGTCTGAATCCTTGTTTGTTTTTATTAAATTGACAGTACCATGCTTGATGGTGGGCGTGGCAGAGATTAGAAGACTAGAAATGGTTAAGAGATAGATTAGAAGATTCGTTGATCAATGAAAAGAAACTGGTTTCACAATGCCGATAAGAATTGGCAAAGGTAAGCATAGGCTCGGTCTTGTTTTAGTTTCATGATTCATGATTAATGTTTTTGGA--TTGCTGTTAA-GACCATGTT-ATTGAAT-CTTATTTCTATGAGAGG-TTCAATGGTTTTTCAAGTGGATATAACGATCCTACTTATGTTTAGGTTCTTGCTGAGAATGGCAAAGCTAAAGCTATTGCCTTTGATGAAATTGATAAAGCTCCTGAAG-AGAAGAAGAGAAGAAGAGAGGAATTACAATTGCTACGGTCTGTCTTCTCTCCCATCTTCTAATTGGATTCCACGTCAATATTTTTTCTAGTCATTATATTTGTTTTTAATTTTAGTTTCTATTCTACTGTGATATTCTAATTTAACAAAGTAGTAATTGTAATTATAAGAAATTGTAAGATTTTTTGATTTTTAATATTATTGCTTACTTTTATAGTTTTTTTTTTTTGTAAGAATTTGTATTTATTTTCAGTTTTCTTTTCATATTTACTTGTTTTTCTTATTTTATTCGGATTTTTTATTTT-AATTCAATATTATTTATGGCCGGTTTTTGGTTGGATTTCGTTCCTTGATATTTAGTCGGATTTTTGTTATCGGTTTTTTGTCGGAAATTTTTCATCAGTTTTTTGTCAGAAACTTATCATCGGTTTTTCGTCGGAATTGTTTTGGTCGGATTGTGGTTACAAATTAGCTTTCCTCTGATTTT-------GGTCTTTTTGTCGTCGTTTTTTTTT-CTCTCGTTATTTCGTGGATTTTTCCAATGAAATTCCGACCAAACTCCAATTTCGATCGACATAGATCCAACGAGTCATTTCGTCGGAATTTTCTCGGAAACGCTCTTTTCCATCGACTTTTCGACAAATATTTTCGTAGGAATCATTGC--TTTTCTTGTAGTGAAAGTAGAGGAGGA---AGTCGATCGAACACCACATGAGAATGATATTTACTAAA-GATAGGTCCGTCTGAAAACGATATTTTCTTCTACGTTTTTCATTACATTTTGTTATTCTTCTCTTCATCTAAACTTT-GTTCTTAATATCATTATTCTTTCATATATTCATCATGTCTTCTTCGCCATCGTTCATGTTTACTTCCGTTATGCATGAGTAATTTCATTAGGTTG------------TTATTGGAAATATATTTAAGGTGGTTCATCTAGATTTGTGAAACAGTTTGTTGCTTGATGAACCATCTTGTTACTGCGCTTAGGTAGATTTACTTTCCGAAAATTGATAAATCACCTTAACTAAATTATATAAGTAAAGTGTCATAGTTTGTGAAAGTTTAGTTATGAATTTTT-GTGAATACTTAGAATTCAGATTGTTTATGTGTGTTTACCGTTTTTAATT-ACTCGCGG-AAGTTGAG-TAAAATAGG-TTGCTAGATAAA-GTAATT-AGTACTGCAGA-GGTAGGTTAA-TTATTAGTTCGAAATTCAAGTTCTTGAATTCGAATAAGCAGAAGATCAATAGATCCCGAATGAGATTGATCGATCCAAGCTGAGAGCGATCAATCCTTGCCTAAGATCGATCGATCTTCTCTATTCCCTGAGTCTTATTTGTCTAGTCGA--TATTGATCCATGATACCCTGCGAATTCTCCTTTGCCCAATGTTTTCTCTCATTGATTTTATCTCAATACTTGCTAGTTCATCTCTATTTTCCACATCATCCACAACCCAAAAACAAACAACCT-TATAATAAACTCGTTGTGTAAATGTTTGGACTTCAGTGGATCGAACCCTAAGTACTATTGTGTTTGCTGTGCACTTACAGTCTTATTTCAGGGTTTAAAATCTGAGCACATCAATTTTTTAACGTCGTTGCCAGGGACCAATTTAATTTCCTACGAATTTTACACCAGAATTTAGCCTAAGGTACGCGTTTACTTTTTAATTTATTTCTGTATCTTTTTGTGTCTCAGGTTCTCTTGAGAAAAAGATAGATCTTCGACACCGTACAGTTGGAGAATTCGATTCGTTAGATGTTTGCTTCTAAAATCGCAATCCAATATGACCTGCACAACCCCCTGGAGAGTTTAAGATCAGCTCAAAACTTATTGCTTTGGTTGAATGCAATACTAATTACAATTTAGGCTCTCTTAGTCTTTTTATGAGAGCAACCATTGCATTAGTTGTAAGTAGTTTGACTATCTGGGCGAATATTTGCATGTGGTGTGCAAATTTAGTAATTTCAAGTTCATATTTGTTAAGATATGCAAATAAACATTTTAAAAACACAACTCCATAAT
>JL106_a4_uba
GAAACACAAACCCTAATCTCGATCCCCTTTCACAGATGAGCGAAGTGTTCAAATGACCTAAATGATGAAAAATACCCTTGAGCAAAAACATAAAAGATGAAA-AAAAAAAAAA---TCAATCGGACGAAGGAAGAAAACCGAAGAAGAAGAAACAGGAGCTCGATCCGCCGAAATCCCCAAATCGCCGCTCGATCCGCCGACAATCGCCGTCGCGCAACCTCCGCCTTCGACGATTGATCCCTCCGCCGTCGCCGCTCTGTAGATCCGCCGTTGCCTCGGAAGATCTGCCGTCTCGCCACTCGATCCGAAAGTGTGGAGGTAGAGAAATCAAACGTTCTTTCTAACTGAGTTTGTAATTGACTTTGCCATTTTGTTACAGATGCATGATAAAGCTGAATTAGCAGAGATGGCTGTCACTTGCTGCAAAAGAAGGTCTCTATTCAGCATATACTGGAATTGGGTACTTGTATGTCAAATGTTATGGAGTAGATAATAAAAACTACACTTAAGGTAAATTCTCTTTATGGTCTCATTATTCTCAGGCTTGCTTGTTGATTTAGTAGGTATTATCTAATCATAAAGGAACCAAGACAATAAGCTGAAAGATTGTAAAACATTATAGATTAGTCTAACATTCCATTGATATATATGCCTTCAAATGCAGGCAAGAGAATATTTTGAGAAGGTTGTCGACAATGACTATACTAGTGGGCATTTTAACCTTGGAGTTTTGTTACCGTTTGAGGAATGTTTTGGCTTGCTTTGGTTTTGTTGAGATGTCTGAATCCTTGTTTGTTTTTATTAAATTGACAGTACCATGCTTGATGGTGGGCGTGGCAGAGATTAGAAGACTAGAAATGGTTAAGAGATAGATTAGAAGATTCGTTGATCAATGAAAAGAAACTGGTTTCACAATGCCGATAAGAATTGGCAAAGGTAAGCATAGGCTCGGTCTTGTTTTAGTTTCATGATTCATGATTAATGTTTTTGGA--TTGCTGTTAA-GACCATGTT-ATTGAAT-CTTATTTCTATGAGAGG-TTCAATGGTTTTTCAAGTGGATATAACGATCCTACTTATGTTTAGGTTCTTGCTGAGAATGGCAAAGCTAAAGCTATTGCCTTTGATGAAATTGATAAAGCTCCTGAAG-AGAAGAAGAGAAGAAGAGAGGAATTACAATTGCTACGGTCTGTCTTCTCTCCCATCTTCTAATTGGATTCCACGTCAATATTTTTTCTAGTCATTATATTTGTTTTTAATTTTAGTTTCTATTCTACTGTGATATTCTAATTTAACAAAGTAGTAATTGTAATTATAAGAAATTGTAAGATTTTTTGATTTTTAATATTATTGCTTACTTTTATAGTTTTTTTTTTTTGTAAGAATTTGTATTTATTTTCAGTTTTCTTTTCATATTTACTTGTTTTTCTTATTTTATTCGGATTTTTTATTTT-AATTCAATATTATTTATGGCCGGTTTTTGGTTGGATTTCGTTCCTTGATATTTAGTCGGATTTTTGTTATCGGTTTTTTGTCGGAAATTTTTCATCAGTTTTTTGTCAGAAACTTATCATCGGTTTTTCGTCGGAATTGTTTTGGTCGGATTGTGGTTACAAATTAGCTTTCCTCTGATTTT-------GGTCTTTTTGTCGTCGTTTTTTTTT-CTCTCGTTATTTCGTGGATTTTTCCAATGAAATTCCGACCAAACTCCAATTTCGATCGACATAGATCCAACGAGTCATTTCGTCGGAATTTTCTCGGAAACGCTCTTTTCCATCGACTTTTCGACAAATATTTTCGTAGGAATCATTGC--TTTTCTTGTAGTGAAAGTAGAGGAGGA---AGTCGATCGAACACCACATGAGAATGATATTTACTAAA-GATAGGTCCGTCTGAAAACGATATTTTCTTCTACGTTTTTCATTACATTTTGTTATTCTTCTCTTCATCTAAACTTT-GTTCTTAATATCATTATTCTTTCATATATTCATCATGTCTTCTTCGCCATCGTTCATGTTTACTTCCGTTATGCATGAGTAATTTCATTAGGTTG------------TTATTGGAAATATATTTAAGGTGGTTCATCTAGATTTGTGAAACAGTTTGTTGCTTGATGAACCATCTTGTTACTGCGCTTAGGTAGATTTACTTTCCGAAAATTGATAAATCACCTTAACTAAATTATATAAGTAAAGTGTCATAGTTTGTGAAAGTTTAGTTATGAATTTTT-GTGAATACTTAGAATTCAGATTGTTTATGTGTGTTTACCGTTTTTAATT-ACTCGCGG-AAGTTGAG-TAAAATAGG-TTGCTAGATAAA-GTAATT-AGTACTGCAGA-GGTAGGTTAA-TTATTAGTTCGAAATTCAAGTTCTTGAATTCGAATAAGCAGAAGATCAATAGATCCCGAATGAGATTGATCGATCCAAGCTGAGAGCGATCAATCCTTGCCTAAGATCGATCGATCTTCTCTATTCCCTGAGTCTTATTTGTCTAGTCGA--TATTGATCCATGATACCCTGCGAATTCTCCTTTGCCCAATGTTTTCTCTCATTGATTTTATCTCAATACTTGCTAGTTCATCTCTATTTTCCACATCATCCACAACCCAAAAACAAACAACCT-TATAATAAACTCGTTGTGTAAATGTTTGGACTTCAGTGGATCGAACCCTAAGTACTATTGTGTTTGCTGTGCACTTACAGTCTTATTTCAGGGTTTAAAATCTGAGCACATCAATTTTTTAACGTCGTTGCCAGGGACCAATTTAATTTCCTACGAATTTTACACCAGAATTTAGCCTAAGGTACGCGTTTACTTTTTAATTTATTTCTGTATCTTTTTGTGTCTCAGGTTCTCTTGAGAAAAAGATAGATCTTCGACACCGTACAGTTGGAGAATTCGATTCGTTAGATGTTTGCTTCTAAAATCGCAATCCAATATGACCTGCACAACCCCCTGGAGAGTTTAAGATCAGCTCAAAACTTATTGCTTTGGTTGAATGCAATACTAATTACAATTTAGGCTCTCTTAGTCTTTTTATGAGAGCAACCATTGCATTAGTTGTAAGTAGTTTGACTATCTGGGCGAATATTTGCATGTGGTGTGCAAATTTAGTAATTTCAAGTTCATATTTGTTAAGATATGCAAATAAACATTTTAAAAACACAACTCCATAAT
>JL56_a5_s
GAAACAGAAACCCTAATCTCGATCCCCTTTCACAGATGAGCGAAGTGCTCAAATGACCTAAATGATGAAAAATACCCTTGAGCAAAAACATAAAAGATGAAACAAAAAAAAAAA--TCAATCGGACGAAGGAAGAAAACCGAAGAAGAAGAAACAGGAGCTCGATCCGCCGAAATCCCCAAATCGCCGCTCGATCCGCCGACAATCGCCGTCGCGCAACCTCCGCCTTCGACGATTGATCCCTCCGCCGTCGCCGCTCTGTAGATTCGCCGTTGCCTCGGAAGATCTGCCGTCTCGCCACTCGATCCGAAAGTGTGGAGGTAGAGAAATCAAACGTTCTTTCTAACTGAGTTTGTAATTGACTTTGCCATTTTGTTACAGATGCATGATAAAGCTGAATTAGCAGAGATGGCTGTCACTTGCTGCAAAAGAAGGTCTCTATTCAGCATATACTGGAATTGGGTACTTGTATGTCAAATGTTATGGAGTAGATAATAAAAACTACACTTAAGGTAAATTCTCTTTATGGTCTCATTATTCTCAGGCTTGCTTGTTGATTTAGTAGGTATTATCTAATCATATAGGAACCGAGACAATAAGGTGAAAGATTGTAAAACATTATAGATTAGTCTAACATTCCATTGATATATATGCCTTCAAATGCAGGCAAGAGAATATTTTGAGAAGGTTGTCGACAATGACTATCCTAGTGGGCATTTTAACCTTGGAGTTTTGTTACCGTTTGAGGAATGTTTTGGCTTGCTTTGGTTTTGTTGAGATGTCTGAATCCTTGTTTGTTTTTATTAAATTGACAGTACCATGCTTGATGGTGGGCGTGGCAGAGATTAGAAGATTAGAAATGGTTAAGAGATAGATTAGAAGATTCATTGATCAATGAAAAGAAACTGGTTTCACAACGCCGATAAGAATTGGCAAAGGTAAGCATAGGCTCGGTCTTGTTTTAGTTTCATGATTCATGATTAATGTTTTTGGA--TTGCTGTTAA-GACCATGTT-ATTGAAT-CTTATTTCTATGAGAGG-TTCAATGGTTTTTCAAGTGGATATAACGATCCTACTTATGTTTAGGTTCTTGCTGAGAATGGCAAAGCTAAAGCTATTGCCTTTGATGAAATTGATAAAGCTCCTGAAG-AGAAGAAGAGAAGAAGAGAGGAATTACAATTGCTACGGTCTGTCTTCTCTCCCATCTTCTAATTGGATTCCACGTCAATATTTTTTCTAGTCATTATATTTGTTTTTAATTTTAGTTTCTATTCTACTGTGATATTCTAATTTAACAAAGTAGTAATTGTAATTATAAGAAATTGTAAGATTTTCTGATTTTTAATATTATTGCTTCCTTTTATAGTTTTTTTTTTTTGTAAGAATTTGTATTTATTTTCAGTTTTCTTTTCATATTTACTTGTTTTTCTTATTTTATTCGGATTTTTTATTTT-AATTCAATATTATTTATGGCCGGTTTTTGGTTGGATTTCGTTCCTTGATATTTAGTCGGATTTTTGTTATCGGTTTTTTGTCGGAAATTTTTCATCAGTTTTTTGTCGGAAACTTATCATCGGTTTTTCGTCGGAATTGTTTTGGTCGGATTGTGGTTACAAATTAGCTTTCCTCTGATTTT-------GGTCTTTTTGTCGTCGTTTTTTTT--CTCTCGTTATTTCGTGGATTTTTCCAATGAAATTCCGACCAAACTCCAATTTCGATCGACATAGATCCAACGAGTCATTTCGTCGGAATTTTCTCGGAAACGCTCTTTTCCGTCGACTTTCCGACAAATATTTTCGTCGGAATCATTGC--TTTTCTTGTAGTGAAAGTAGAGGAGGA---AGTCGATCGAACACCACATGAGAATGATATTTACTAAA-GATAGGTCCGTCTGAAAACGATATTTTCTTATACGTTTTTCATTACATTTTGTTATTCTTCTCTTCATCTAAACTTT-GTTCTTAATATCATTATTCTTTCATATATTCATCATTTCTTCTTCGCCATCGTTCATGTTTACTTCCGTTATGCATGAGTAATTTCATTAGGTTG------------TTATTGGAAATATATTTAGGGTGGTTCATCTAGATTTGTGAAACAGTTTGTTGCTTGATGAACCATCTTGTTACTGCGCTTAGGTAGATTTACTTTCCGAAAATTGATAAATCACCTTAACTAAATTATATAAGTAAAGTGTCATAGTTTGTGAAAGTTTAGTTATGAATTTTT-GTGAATACTTAGAATTCAGATTGTTTATGTGTGTTTACCGTTTTTAATT-ACTCGCGG-AAGTTGAG-TAAAATAGG-TTGCTAGATAAA-GTAATT-AGTACTGCAGA-GGTAGGTTAA-TTATTAGTTCGAAATTCAAGTTCTTGAATTCGAATAAGCAGAAGATCAATAGATCCCGAATGAGATTGATCGATCCAAGCTGAGAGCGATCAATCCTTGCCTAAGATCGATCGATCTTCTCTATTCCCTGAGTCTTATTTGTCTAGTCGA--TATTGATCCATGATACCCTGCGAATTCTCCTTTGCCCAATGTTTTCTCTCATTGATTTTATCTCAATACTTGCTAGTTCATCTCTATTTTCCACATCATCCACAACCCAAAAACAAACAACCT-TATAATAAACTCGTTGTGTAAATGTTTGGACTTCAGTGGATCGAACCCTAAGTACTATTGTGTTTGCTGTGCACTTACAGTCTTATTTCAGGGTTTAAAATCTGAGCACATCAATTTTTTAACGTCGTTGCCAGGGACCAATTTAATTTCCTACGAATTTTACACCAGAATTTAGCCTAAGGTACGCGTTTACTTTTTAATTTATTTCTTTATCTTTTTGTGTCTCAGGTTCTCTTGAGAAAAAGATAGATCTTCGACACCGTACAGTTGGAGAATTCGATTCGTTAGATGTTTGCTTCTAAAATCGCAATCCAATATGACCTGCACAACCCCCTGGAGAGTTTAAGATCAGCTCAAAACTTATTGCTTTGGTTGAATGCAATACTAATTACAATTTAGGCTCTCTTAGTCTTTTTATGAGAGCAACCATTGCATTAGTTGTAAGTAGTTTGACTATCTGGGCGAATATTTGCATGTGGTGTGCAAATTTAGTAATTTCAAGTTCATATTTGTTAAGATCTGCAAATAAACATTTTAAAAACACAACTCCATAAT
>JL98_a5_uba
GAAACAGAAACCCTAATCTCGATCCCCTTTCACAGATGAGCGAAGTGCTCAAATGACCTAAATGATGAAAAATACCCTTGAGCAAAAACATAAAAGATGAAACAAAAAAAAAAA--TCAATCGGACGAAGGAAGAAAACCGAAGAAGAAGAAACAGGAGCTCGATCCGCCGAAATCCCCAAATCGCCGCTCGATCCGCCGACAATCGCCGTCGCGCAACCTCCGCCTTCGACGATTGATCCCTCCGCCGTCGCCGCTCTGTAGATTCGCCGTTGCCTCGGAAGATCTGCCGTCTCGCCACTCGATCCGAAAGTGTGGAGGTAGAGAAATCAAACGTTCTTTCTAACTGAGTTTGTAATTGACTTTGCCATTTTGTTACAGATGCATGATAAAGCTGAATTAGCAGAGATGGCTGTCACTTGCTGCAAAAGAAGGTCTCTATTCAGCATATACTGGAATTGGGTACTTGTATGTCAAATGTTATGGAGTAGATAATAAAAACTACACTTAAGGTAAATTCTCTTTATGGTCTCATTATTCTCAGGCTTGCTTGTTGATTTAGTAGGTATTATCTAATCATATAGGAACCGAGACAATAAGGTGAAAGATTGTAAAACATTATAGATTAGTCTAACATTCCATTGATATATATGCCTTCAAATGCAGGCAAGAGAATATTTTGAGAAGGTTGTCGACAATGACTATCCTAGTGGGCATTTTAACCTTGGAGTTTTGTTACCGTTTGAGGAATGTTTTGGCTTGCTTTGGTTTTGTTGAGATGTCTGAATCCTTGTTTGTTTTTATTAAATTGACAGTACCATGCTTGATGGTGGGCGTGGCAGAGATTAGAAGATTAGAAATGGTTAAGAGATAGATTAGAAGATTCATTGATCAATGAAAAGAAACTGGTTTCACAACGCCGATAAGAATTGGCAAAGGTAAGCATAGGCTCGGTCTTGTTTTAGTTTCATGATTCATGATTAATGTTTTTGGA--TTGCTGTTAA-GACCATGTT-ATTGAAT-CTTATTTCTATGAGAGG-TTCAATGGTTTTTCAAGTGGATATAACGATCCTACTTATGTTTAGGTTCTTGCTGAGAATGGCAAAGCTAAAGCTATTGCCTTTGATGAAATTGATAAAGCTCCTGAAG-AGAAGAAGAGAAGAAGAGAGGAATTACAATTGCTACGGTCTGTCTTCTCTCCCATCTTCTAATTGGATTCCACGTCAATATTTTTTCTAGTCATTATATTTGTTTTTAATTTTAGTTTCTATTCTACTGTGATATTCTAATTTAACAAAGTAGTAATTGTAATTATAAGAAATTGTAAGATTTTCTGATTTTTAATATTATTGCTTCCTTTTATAGTTTTTTTTTTTTGTAAGAATTTGTATTTATTTTCAGTTTTCTTTTCATATTTACTTGTTTTTCTTATTTTATTCGGATTTTTTATTTT-AATTCAATATTATTTATGGCCGGTTTTTGGTTGGATTTCGTTCCTTGATATTTAGTCGGATTTTTGTTATCGGTTTTTTGTCGGAAATTTTTCATCAGTTTTTTGTCGGAAACTTATCATCGGTTTTTCGTCGGAATTGTTTTGGTCGGATTGTGGTTACAAATTAGCTTTCCTCTGATTTT-------GGTCTTTTTGTCGTCGTTTTTTTT--CTCTCGTTATTTCGTGGATTTTTCCAATGAAATTCCGACCAAACTCCAATTTCGATCGACATAGATCCAACGAGTCATTTCGTCGGAATTTTCTCGGAAACGCTCTTTTCCGTCGACTTTCCGACAAATATTTTCGTCGGAATCATTGC--TTTTCTTGTAGTGAAAGTAGAGGAGGA---AGTCGATCGAACACCACATGAGAATGATATTTACTAAA-GATAGGTCCGTCTGAAAACGATATTTTCTTATACGTTTTTCATTACATTTTGTTATTCTTCTCTTCATCTAAACTTT-GTTCTTAATATCATTATTCTTTCATATATTCATCATTTCTTCTTCGCCATCGTTCATGTTTACTTCCGTTATGCATGAGTAATTTCATTAGGTTG------------TTATTGGAAATATATTTAGGGTGGTTCATCTAGATTTGTGAAACAGTTTGTTGCTTGATGAACCATCTTGTTACTGCGCTTAGGTAGATTTACTTTCCGAAAATTGATAAATCACCTTAACTAAATTATATAAGTAAAGTGTCATAGTTTGTGAAAGTTTAGTTATGAATTTTT-GTGAATACTTAGAATTCAGATTGTTTATGTGTGTTTACCGTTTTTAATT-ACTCGCGG-AAGTTGAG-TAAAATAGG-TTGCTAGATAAA-GTAATT-AGTACTGCAGA-GGTAGGTTAA-TTATTAGTTCGAAATTCAAGTTCTTGAATTCGAATAAGCAGAAGATCAATAGATCCCGAATGAGATTGATCGATCCAAGCTGAGAGCGATCAATCCTTGCCTAAGATCGATCGATCTTCTCTATTCCCTGAGTCTTATTTGTCTAGTCGA--TATTGATCCATGATACCCTGCGAATTCTCCTTTGCCCAATGTTTTCTCTCATTGATTTTATCTCAATACTTGCTAGTTCATCTCTATTTTCCACATCATCCACAACCCAAAAACAAACAACCT-TATAATAAACTCGTTGTGTAAATGTTTGGACTTCAGTGGATCGAACCCTAAGTACTATTGTGTTTGCTGTGCACTTACAGTCTTATTTCAGGGTTTAAAATCTGAGCACATCAATTTTTTAACGTCGTTGCCAGGGACCAATTTAATTTCCTACGAATTTTACACCAGAATTTAGCCTAAGGTACGCGTTTACTTTTTAATTTATTTCTTTATCTTTTTGTGTCTCAGGTTCTCTTGAGAAAAAGATAGATCTTCGACACCGTACAGTTGGAGAATTCGATTCGTTAGATGTTTGCTTCTAAAATCGCAATCCAATATGACCTGCACAACCCCCTGGAGAGTTTAAGATCAGCTCAAAACTTATTGCTTTGGTTGAATGCAATACTAATTACAATTTAGGCTCTCTTAGTCTTTTTATGAGAGCAACCATTGCATTAGTTGTAAGTAGTTTGACTATCTGGGCGAATATTTGCATGTGGTGTGCAAATTTAGTAATTTCAAGTTCATATTTGTTAAGATCTGCAAATAAACATTTTAAAAACACAACTCCATAAT
>JL48_a6_uba
GAAACAGAAACCCTAATCTCGATCCCCTTTCACAGATGAGCGAAGTGCTCAAATGACCTAAATGATGAAAAATACCCTTGAGCAAAAACATAAAAGATGAAACAAAAAAAAAAAA-TCAATCGGACGAAGGAAGAAAACCGAAGAAGAAGAAACAGGAGCTCGATCCGCCGAAATCCCCAAATCGCCGCTCGATCCGCCGACAATCGCCGTCGCGCAACCTCCGCCTTCGACGATTGATCCCTCCGCCGTCGCCGCTCTGTAGATTCGCCGTTGCCTCGGAAGATCTGCCGTCTCGCCACTCGATCCGAAAGTGTGGAGGTAGAGAAATCAAACGTTCTTTCTAACTGAGTTTGTAATTGACTTTGCCATTTTGTTACAGATGCATGATAAAGCTGAATTAGCAGAGATGGCTGTCACTTGCTGCAAAAGAAGGTCTCTATTCAGCATATACTGGAATTGGGTACTTGTATGTCAAATGTTATGGAGTAGATAATAAAAACTACACTTAAGGTAAATTCTCTTTATGGTCTCATTATTCTCAGGCTTGCTTGTTGATTTAGTAGGTATTATCTAATCATATAGGAACCGAGACAATAAGGTGAAAGATTGTAAAACATTATAGATTAGTCTAACATTCCATTGATATATATGCCTTCAAATGCAGGCAAGAGAATATTTTGAGAAGGTTGTCGACAATGACTATCCTAGTGGGCATTTTAACCTTGGAGTTTTGTTACCGTTTGAGGAATGTTTTGGCTTGCTTTGGTTTTGTTGAGATGTCTGAATCCTTGTTTGTTTTTATTAAATTGACAGTACCATGCTTGATGGTGGGCGTGGCAGAGATTAGAAGATTAGAAATGGTTAAGAGATAGATTAGAAGATTCATTGATCAATGAAAAGAAACTGGTTTCACAACGCCGATAAGAATTGGCAAAGGTAAGCATAGGCTCGGTCTTGTTTTAGTTTCATGATTCATGATTAATGTTTTTGGA--TTGCTGTTAA-GACCATGTT-ATTGAAT-CTTATTTCTATGAGAGG-TTCAATGGTTTTTCAAGTGGATATAACGATCCTACTTATGTTTAGGTTCTTGCTGAGAATGGCAAAGCTAAAGCTATTGCCTTTGATGAAATTGATAAAGCTCCTGAAG-AGAAGAAGAGAAGAAGAGAGGAATTACAATTGCTACGGTCTGTCTTCTCTCCCATCTTCTAATTGGATTCCACGTCAATATTTTTTCTAGTCATTATATTTGTTTTTAATTTTAGTTTCTATTCTACTGTGATATTCTAATTTAACAAAGTAGTAATTGTAATTATAAGAAATTGTAAGATTTTCTGATTTTTAATATTATTGCTTCCTTTTATAGTTTTTTTTTTTTGTAAGAATTTGTATTTATTTTCAGTTTTCTTTTCATATTTACTTGTTTTTCTTATTTTATTCGGATTTTTTATTTT-AATTCAATATTATTTATGGCCGGTTTTTGGTTGGATTTCGTTCCTTGATATTTAGTCGGATTTTTGTTATCGGTTTTTTGTCGGAAATTTTTCATCAGTTTTTTGTCGGAAACTTATCATCGGTTTTTCGTCGGAATTGTTTTGGTCGGATTGTGGTTACAAATTAGCTTTCCTCTGATTTT-------GGTCTTTTTGTCGTCGTTTTTTTT--CTCTCGTTATTTCGTGGATTTTTCCAATGAAATTCCGACCAAACTCCAATTTCGATCGACATAGATCCAACGAGTCATTTCGTCGGAATTTTCTCGGAAACGCTCTTTTCCGTCGACTTTCCGACAAATATTTTCGTCGGAATCATTGC--TTTTCTTGTAGTGAAAGTAGAGGAGGA---AGTCGATCGAACACCACATGAGAATGATATTTACTAAA-GATAGGTCCGTCTGAAAACGATATTTTCTTATACGTTTTTCATTACATTTTGTTATTCTTCTCTTCATCTAAACTTT-GTTCTTAATATCATTATTCTTTCATATATTCATCATTTCTTCTTCGCCATCGTTCATGTTTACTTCCGTTATGCATGAGTAATTTCATTAGGTTG------------TTATTGGAAATATATTTAGGGTGGTTCATCTAGATTTGTGAAACAGTTTGTTGCTTGATGAACCATCTTGTTACTGCGCTTAGGTAGATTTACTTTCCGAAAATTGATAAATCACCTTAACTAAATTATATAAGTAAAGTGTCATAGTTTGTGAAAGTTTAGTTATGAATTTTT-GTGAATACTTAGAATTCAGATTGTTTATGTGTGTTTACCGTTTTTAATT-ACTCGCGG-AAGTTGAG-TAAAATAGG-TTGCTAGATAAA-GTAATT-AGTACTGCAGA-GGTAGGTTAA-TTATTAGTTCGAAATTCAAGTTCTTGAATTCGAATAAGCAGAAGATCAATAGATCCCGAATGAGATTGATCGATCCAAGCTGAGAGCGATCAATCCTTGCCTAAGATCGATCGATCTTCTCTATTCCCTGAGTCTTATTTGTCTAGTCGA--TATTGATCCATGATACCCTGCGAATTCTCCTTTGCCCAATGTTTTCTCTCATTGATTTTATCTCAATACTTGCTAGTTCATCTCTATTTTCCACATCATCCACAACCCAAAAACAAACAACCT-TATAATAAACTCGTTGTGTAAATGTTTGGACTTCAGTGGATCGAACCCTAAGTACTATTGTGTTTGCTGTGCACTTACAGTCTTATTTCAGGGTTTAAAATCTGAGCACATCAATTTTTTAACGTCGTTGCCAGGGACCAATTTAATTTCCTACGAATTTTACACCAGAATTTAGCCTAAGGTACGCGTTTACTTTTTAATTTATTTCTTTATCTTTTTGTGTCTCAGGTTCTCTTGAGAAAAAGATAGATCTTCGACACCGTACAGTTGGAGAATTCGATTCGTTAGATGTTTGCTTCTAAAATCGCAATCCAATATGACCTGCACAACCCCCTGGAGAGTTTAAGATCAGCTCAAAACTTATTGCTTTGGTTGAATGCAATACTAATTACAATTTAGGCTCTCTTAGTCTTTTTATGAGAGCAACCATTGCATTAGTTGTAAGTAGTTTGACTATCTGGGCGAATATTTGCATGTGGTGTGCAAATTTAGTAATTTCAAGTTCATATTTGTTAAGATCTGCAAATAAACATTTTAAAAACACAACTCCATAAT
>ES758_a6_s
GAAACAGAAACCCTAATCTCGATCCCCTTTCACAGATGAGCGAAGTGCTCAAATGACCTAAATGATGAAAAATACCCTTGAGCAAAAACATAAAAGATGAAACAAAAAAAAAAAA-TCAATCGGACGAAGGAAGAAAACCGAAGAAGAAGAAACAGGAGCTCGATCCGCCGAAATCCCCAAATCGCCGCTCGATCCGCCGACAATCGCCGTCGCGCAACCTCCGCCTTCGACGATTGATCCCTCCGCCGTCGCCGCTCTGTAGATTCGCCGTTGCCTCGGAAGATCTGCCGTCTCGCCACTCGATCCGAAAGTGTGGAGGTAGAGAAATCAAACGTTCTTTCTAACTGAGTTTGTAATTGACTTTGCCATTTTGTTACAGATGCATGATAAAGCTGAATTAGCAGAGATGGCTGTCACTTGCTGCAAAAGAAGGTCTCTATTCAGCATATACTGGAATTGGGTACTTGTATGTCAAATGTTATGGAGTAGATAATAAAAACTACACTTAAGGTAAATTCTCTTTATGGTCTCATTATTCTCAGGCTTGCTTGTTGATTTAGTAGGTATTATCTAATCATATAGGAACCGAGACAATAAGGTGAAAGATTGTAAAACATTATAGATTAGTCTAACATTCCATTGATATATATGCCTTCAAATGCAGGCAAGAGAATATTTTGAGAAGGTTGTCGACAATGACTATCCTAGTGGGCATTTTAACCTTGGAGTTTTGTTACCGTTTGAGGAATGTTTTGGCTTGCTTTGGTTTTGTTGAGATGTCTGAATCCTTGTTTGTTTTTATTAAATTGACAGTACCATGCTTGATGGTGGGCGTGGCAGAGATTAGAAGATTAGAAATGGTTAAGAGATAGATTAGAAGATTCATTGATCAATGAAAAGAAACTGGTTTCACAACGCCGATAAGAATTGGCAAAGGTAAGCATAGGCTCGGTCTTGTTTTAGTTTCATGATTCATGATTAATGTTTTTGGA--TTGCTGTTAA-GACCATGTT-ATTGAAT-CTTATTTCTATGAGAGG-TTCAATGGTTTTTCAAGTGGATATAACGATCCTACTTATGTTTAGGTTCTTGCTGAGAATGGCAAAGCTAAAGCTATTGCCTTTGATGAAATTGATAAAGCTCCTGAAG-AGAAGAAGAGAAGAAGAGAGGAATTACAATTGCTACGGTCTGTCTTCTCTCCCATCTTCTAATTGGATTCCACGTCAATATTTTTTCTAGTCATTATATTTGTTTTTAATTTTAGTTTCTATTCTACTGTGATATTCTAATTTAACAAAGTAGTAATTGTAATTATAAGAAATTGTAAGATTTTCTGATTTTTAATATTATTGCTTCCTTTTATAGTTTTTTTTTTTTGTAAGAATTTGTATTTATTTTCAGTTTTCTTTTCATATTTACTTGTTTTTCTTATTTTATTCGGATTTTTTATTTT-AATTCAATATTATTTATGGCCGGTTTTTGGTTGGATTTCGTTCCTTGATATTTAGTCGGATTTTTGTTATCGGTTTTTTGTCGGAAATTTTTCATCAGTTTTTTGTCGGAAACTTATCATCGGTTTTTCGTCGGAATTGTTTTGGTCGGATTGTGGTTACAAATTAGCTTTCCTCTGATTTT-------GGTCTTTTTGTCGTCGTTTTTTTT--CTCTCGTTATTTCGTGGATTTTTCCAATGAAATTCCGACCAAACTCCAATTTCGATCGACATAGATCCAACGAGTCATTTCGTCGGAATTTTCTCGGAAACGCTCTTTTCCGTCGACTTTCCGACAAATATTTTCGTCGGAATCATTGC--TTTTCTTGTAGTGAAAGTAGAGGAGGA---AGTCGATCGAACACCACATGAGAATGATATTTACTAAA-GATAGGTCCGTCTGAAAACGATATTTTCTTATACGTTTTTCATTACATTTTGTTATTCTTCTCTTCATCTAAACTTT-GTTCTTAATATCATTATTCTTTCATATATTCATCATTTCTTCTTCGCCATCGTTCATGTTTACTTCCGTTATGCATGAGTAATTTCATTAGGTTG------------TTATTGGAAATATATTTAGGGTGGTTCATCTAGATTTGTGAAACAGTTTGTTGCTTGATGAACCATCTTGTTACTGCGCTTAGGTAGATTTACTTTCCGAAAATTGATAAATCACCTTAACTAAATTATATAAGTAAAGTGTCATAGTTTGTGAAAGTTTAGTTATGAATTTTT-GTGAATACTTAGAATTCAGATTGTTTATGTGTGTTTACCGTTTTTAATT-ACTCGCGG-AAGTTGAG-TAAAATAGG-TTGCTAGATAAA-GTAATT-AGTACTGCAGA-GGTAGGTTAA-TTATTAGTTCGAAATTCAAGTTCTTGAATTCGAATAAGCAGAAGATCAATAGATCCCGAATGAGATTGATCGATCCAAGCTGAGAGCGATCAATCCTTGCCTAAGATCGATCGATCTTCTCTATTCCCTGAGTCTTATTTGTCTAGTCGA--TATTGATCCATGATACCCTGCGAATTCTCCTTTGCCCAATGTTTTCTCTCATTGATTTTATCTCAATACTTGCTAGTTCATCTCTATTTTCCACATCATCCACAACCCAAAAACAAACAACCT-TATAATAAACTCGTTGTGTAAATGTTTGGACTTCAGTGGATCGAACCCTAAGTACTATTGTGTTTGCTGTGCACTTACAGTCTTATTTCAGGGTTTAAAATCTGAGCACATCAATTTTTTAACGTCGTTGCCAGGGACCAATTTAATTTCCTACGAATTTTACACCAGAATTTAGCCTAAGGTACGCGTTTACTTTTTAATTTATTTCTTTATCTTTTTGTGTCTCAGGTTCTCTTGAGAAAAAGATAGATCTTCGACACCGTACAGTTGGAGAATTCGATTCGTTAGATGTTTGCTTCTAAAATCGCAATCCAATATGACCTGCACAACCCCCTGGAGAGTTTAAGATCAGCTCAAAACTTATTGCTTTGGTTGAATGCAATACTAATTACAATTTAGGCTCTCTTAGTCTTTTTATGAGAGCAACCATTGCATTAGTTGTAAGTAGTTTGACTATCTGGGCGAATATTTGCATGTGGTGTGCAAATTTAGTAATTTCAAGTTCATATTTGTTAAGATCTGCAAATAAACATTTTAAAAACACAACTCCATAAT
>JL108_a6_uba
GAAACAGAAACCCTAATCTCGATCCCCTTTCACAGATGAGCGAAGTGCTCAAATGACCTAAATGATGAAAAATACCCTTGAGCAAAAACATAAAAGATGAAACAAAAAAAAAAAA-TCAATCGGACGAAGGAAGAAAACCGAAGAAGAAGAAACAGGAGCTCGATCCGCCGAAATCCCCAAATCGCCGCTCGATCCGCCGACAATCGCCGTCGCGCAACCTCCGCCTTCGACGATTGATCCCTCCGCCGTCGCCGCTCTGTAGATTCGCCGTTGCCTCGGAAGATCTGCCGTCTCGCCACTCGATCCGAAAGTGTGGAGGTAGAGAAATCAAACGTTCTTTCTAACTGAGTTTGTAATTGACTTTGCCATTTTGTTACAGATGCATGATAAAGCTGAATTAGCAGAGATGGCTGTCACTTGCTGCAAAAGAAGGTCTCTATTCAGCATATACTGGAATTGGGTACTTGTATGTCAAATGTTATGGAGTAGATAATAAAAACTACACTTAAGGTAAATTCTCTTTATGGTCTCATTATTCTCAGGCTTGCTTGTTGATTTAGTAGGTATTATCTAATCATATAGGAACCGAGACAATAAGGTGAAAGATTGTAAAACATTATAGATTAGTCTAACATTCCATTGATATATATGCCTTCAAATGCAGGCAAGAGAATATTTTGAGAAGGTTGTCGACAATGACTATCCTAGTGGGCATTTTAACCTTGGAGTTTTGTTACCGTTTGAGGAATGTTTTGGCTTGCTTTGGTTTTGTTGAGATGTCTGAATCCTTGTTTGTTTTTATTAAATTGACAGTACCATGCTTGATGGTGGGCGTGGCAGAGATTAGAAGATTAGAAATGGTTAAGAGATAGATTAGAAGATTCATTGATCAATGAAAAGAAACTGGTTTCACAACGCCGATAAGAATTGGCAAAGGTAAGCATAGGCTCGGTCTTGTTTTAGTTTCATGATTCATGATTAATGTTTTTGGA--TTGCTGTTAA-GACCATGTT-ATTGAAT-CTTATTTCTATGAGAGG-TTCAATGGTTTTTCAAGTGGATATAACGATCCTACTTATGTTTAGGTTCTTGCTGAGAATGGCAAAGCTAAAGCTATTGCCTTTGATGAAATTGATAAAGCTCCTGAAG-AGAAGAAGAGAAGAAGAGAGGAATTACAATTGCTACGGTCTGTCTTCTCTCCCATCTTCTAATTGGATTCCACGTCAATATTTTTTCTAGTCATTATATTTGTTTTTAATTTTAGTTTCTATTCTACTGTGATATTCTAATTTAACAAAGTAGTAATTGTAATTATAAGAAATTGTAAGATTTTCTGATTTTTAATATTATTGCTTCCTTTTATAGTTTTTTTTTTTTGTAAGAATTTGTATTTATTTTCAGTTTTCTTTTCATATTTACTTGTTTTTCTTATTTTATTCGGATTTTTTATTTT-AATTCAATATTATTTATGGCCGGTTTTTGGTTGGATTTCGTTCCTTGATATTTAGTCGGATTTTTGTTATCGGTTTTTTGTCGGAAATTTTTCATCAGTTTTTTGTCGGAAACTTATCATCGGTTTTTCGTCGGAATTGTTTTGGTCGGATTGTGGTTACAAATTAGCTTTCCTCTGATTTT-------GGTCTTTTTGTCGTCGTTTTTTTT--CTCTCGTTATTTCGTGGATTTTTCCAATGAAATTCCGACCAAACTCCAATTTCGATCGACATAGATCCAACGAGTCATTTCGTCGGAATTTTCTCGGAAACGCTCTTTTCCGTCGACTTTCCGACAAATATTTTCGTCGGAATCATTGC--TTTTCTTGTAGTGAAAGTAGAGGAGGA---AGTCGATCGAACACCACATGAGAATGATATTTACTAAA-GATAGGTCCGTCTGAAAACGATATTTTCTTATACGTTTTTCATTACATTTTGTTATTCTTCTCTTCATCTAAACTTT-GTTCTTAATATCATTATTCTTTCATATATTCATCATTTCTTCTTCGCCATCGTTCATGTTTACTTCCGTTATGCATGAGTAATTTCATTAGGTTG------------TTATTGGAAATATATTTAGGGTGGTTCATCTAGATTTGTGAAACAGTTTGTTGCTTGATGAACCATCTTGTTACTGCGCTTAGGTAGATTTACTTTCCGAAAATTGATAAATCACCTTAACTAAATTATATAAGTAAAGTGTCATAGTTTGTGAAAGTTTAGTTATGAATTTTT-GTGAATACTTAGAATTCAGATTGTTTATGTGTGTTTACCGTTTTTAATT-ACTCGCGG-AAGTTGAG-TAAAATAGG-TTGCTAGATAAA-GTAATT-AGTACTGCAGA-GGTAGGTTAA-TTATTAGTTCGAAATTCAAGTTCTTGAATTCGAATAAGCAGAAGATCAATAGATCCCGAATGAGATTGATCGATCCAAGCTGAGAGCGATCAATCCTTGCCTAAGATCGATCGATCTTCTCTATTCCCTGAGTCTTATTTGTCTAGTCGA--TATTGATCCATGATACCCTGCGAATTCTCCTTTGCCCAATGTTTTCTCTCATTGATTTTATCTCAATACTTGCTAGTTCATCTCTATTTTCCACATCATCCACAACCCAAAAACAAACAACCT-TATAATAAACTCGTTGTGTAAATGTTTGGACTTCAGTGGATCGAACCCTAAGTACTATTGTGTTTGCTGTGCACTTACAGTCTTATTTCAGGGTTTAAAATCTGAGCACATCAATTTTTTAACGTCGTTGCCAGGGACCAATTTAATTTCCTACGAATTTTACACCAGAATTTAGCCTAAGGTACGCGTTTACTTTTTAATTTATTTCTTTATCTTTTTGTGTCTCAGGTTCTCTTGAGAAAAAGATAGATCTTCGACACCGTACAGTTGGAGAATTCGATTCGTTAGATGTTTGCTTCTAAAATCGCAATCCAATATGACCTGCACAACCCCCTGGAGAGTTTAAGATCAGCTCAAAACTTATTGCTTTGGTTGAATGCAATACTAATTACAATTTAGGCTCTCTTAGTCTTTTTATGAGAGCAACCATTGCATTAGTTGTAAGTAGTTTGACTATCTGGGCGAATATTTGCATGTGGTGTGCAAATTTAGTAATTTCAAGTTCATATTTGTTAAGATCTGCAAATAAACATTTTAAAAACACAACTCCATAAT
>JL107_a6_uba
GAAACAGAAACCCTAATCTCGATCCCCTTTCACAGATGAGCGAAGTGCTCAAATGACCTAAATGATGAAAAATACCCTTGAGCAAAAACATAAAAGATGAAACAAAAAAAAAAAA-TCAATCGGACGAAGGAAGAAAACCGAAGAAGAAGAAACAGGAGCTCGATCCGCCGAAATCCCCAAATCGCCGCTCGATCCGCCGACAATCGCCGTCGCGCAACCTCCGCCTTCGACGATTGATCCCTCCGCCGTCGCCGCTCTGTAGATTCGCCGTTGCCTCGGAAGATCTGCCGTCTCGCCACTCGATCCGAAAGTGTGGAGGTAGAGAAATCAAACGTTCTTTCTAACTGAGTTTGTAATTGACTTTGCCATTTTGTTACAGATGCATGATAAAGCTGAATTAGCAGAGATGGCTGTCACTTGCTGCAAAAGAAGGTCTCTATTCAGCATATACTGGAATTGGGTACTTGTATGTCAAATGTTATGGAGTAGATAATAAAAACTACACTTAAGGTAAATTCTCTTTATGGTCTCATTATTCTCAGGCTTGCTTGTTGATTTAGTAGGTATTATCTAATCATATAGGAACCGAGACAATAAGGTGAAAGATTGTAAAACATTATAGATTAGTCTAACATTCCATTGATATATATGCCTTCAAATGCAGGCAAGAGAATATTTTGAGAAGGTTGTCGACAATGACTATCCTAGTGGGCATTTTAACCTTGGAGTTTTGTTACCGTTTGAGGAATGTTTTGGCTTGCTTTGGTTTTGTTGAGATGTCTGAATCCTTGTTTGTTTTTATTAAATTGACAGTACCATGCTTGATGGTGGGCGTGGCAGAGATTAGAAGATTAGAAATGGTTAAGAGATAGATTAGAAGATTCATTGATCAATGAAAAGAAACTGGTTTCACAACGCCGATAAGAATTGGCAAAGGTAAGCATAGGCTCGGTCTTGTTTTAGTTTCATGATTCATGATTAATGTTTTTGGA--TTGCTGTTAA-GACCATGTT-ATTGAAT-CTTATTTCTATGAGAGG-TTCAATGGTTTTTCAAGTGGATATAACGATCCTACTTATGTTTAGGTTCTTGCTGAGAATGGCAAAGCTAAAGCTATTGCCTTTGATGAAATTGATAAAGCTCCTGAAG-AGAAGAAGAGAAGAAGAGAGGAATTACAATTGCTACGGTCTGTCTTCTCTCCCATCTTCTAATTGGATTCCACGTCAATATTTTTTCTAGTCATTATATTTGTTTTTAATTTTAGTTTCTATTCTACTGTGATATTCTAATTTAACAAAGTAGTAATTGTAATTATAAGAAATTGTAAGATTTTCTGATTTTTAATATTATTGCTTCCTTTTATAGTTTTTTTTTTTTGTAAGAATTTGTATTTATTTTCAGTTTTCTTTTCATATTTACTTGTTTTTCTTATTTTATTCGGATTTTTTATTTT-AATTCAATATTATTTATGGCCGGTTTTTGGTTGGATTTCGTTCCTTGATATTTAGTCGGATTTTTGTTATCGGTTTTTTGTCGGAAATTTTTCATCAGTTTTTTGTCGGAAACTTATCATCGGTTTTTCGTCGGAATTGTTTTGGTCGGATTGTGGTTACAAATTAGCTTTCCTCTGATTTT-------GGTCTTTTTGTCGTCGTTTTTTTT--CTCTCGTTATTTCGTGGATTTTTCCAATGAAATTCCGACCAAACTCCAATTTCGATCGACATAGATCCAACGAGTCATTTCGTCGGAATTTTCTCGGAAACGCTCTTTTCCGTCGACTTTCCGACAAATATTTTCGTCGGAATCATTGC--TTTTCTTGTAGTGAAAGTAGAGGAGGA---AGTCGATCGAACACCACATGAGAATGATATTTACTAAA-GATAGGTCCGTCTGAAAACGATATTTTCTTATACGTTTTTCATTACATTTTGTTATTCTTCTCTTCATCTAAACTTT-GTTCTTAATATCATTATTCTTTCATATATTCATCATTTCTTCTTCGCCATCGTTCATGTTTACTTCCGTTATGCATGAGTAATTTCATTAGGTTG------------TTATTGGAAATATATTTAGGGTGGTTCATCTAGATTTGTGAAACAGTTTGTTGCTTGATGAACCATCTTGTTACTGCGCTTAGGTAGATTTACTTTCCGAAAATTGATAAATCACCTTAACTAAATTATATAAGTAAAGTGTCATAGTTTGTGAAAGTTTAGTTATGAATTTTT-GTGAATACTTAGAATTCAGATTGTTTATGTGTGTTTACCGTTTTTAATT-ACTCGCGG-AAGTTGAG-TAAAATAGG-TTGCTAGATAAA-GTAATT-AGTACTGCAGA-GGTAGGTTAA-TTATTAGTTCGAAATTCAAGTTCTTGAATTCGAATAAGCAGAAGATCAATAGATCCCGAATGAGATTGATCGATCCAAGCTGAGAGCGATCAATCCTTGCCTAAGATCGATCGATCTTCTCTATTCCCTGAGTCTTATTTGTCTAGTCGA--TATTGATCCATGATACCCTGCGAATTCTCCTTTGCCCAATGTTTTCTCTCATTGATTTTATCTCAATACTTGCTAGTTCATCTCTATTTTCCACATCATCCACAACCCAAAAACAAACAACCT-TATAATAAACTCGTTGTGTAAATGTTTGGACTTCAGTGGATCGAACCCTAAGTACTATTGTGTTTGCTGTGCACTTACAGTCTTATTTCAGGGTTTAAAATCTGAGCACATCAATTTTTTAACGTCGTTGCCAGGGACCAATTTAATTTCCTACGAATTTTACACCAGAATTTAGCCTAAGGTACGCGTTTACTTTTTAATTTATTTCTTTATCTTTTTGTGTCTCAGGTTCTCTTGAGAAAAAGATAGATCTTCGACACCGTACAGTTGGAGAATTCGATTCGTTAGATGTTTGCTTCTAAAATCGCAATCCAATATGACCTGCACAACCCCCTGGAGAGTTTAAGATCAGCTCAAAACTTATTGCTTTGGTTGAATGCAATACTAATTACAATTTAGGCTCTCTTAGTCTTTTTATGAGAGCAACCATTGCATTAGTTGTAAGTAGTTTGACTATCTGGGCGAATATTTGCATGTGGTGTGCAAATTTAGTAATTTCAAGTTCATATTTGTTAAGATCTGCAAATAAACATTTTAAAAACACAACTCCATAAT
>ES524_a7_ba
GAAACACAAACCCTAATCTCGATCCCCTTTCACAGATGAGCGAAGTGTTCAAATGACCTAAATGATGAAAAATACCCTTGAGCAAAAACATAAAAGATGAAA-AAAAAAAAAA---TCAATCGGACGAAGGAAGAAAACCGAAGAAGAAGAAACAGGAGCTCGATCCGCCGAAATCCCCAAATCGCCGCTCGATCCGCCGACAATCGCCGTCGCGCAACCTCCGCCTTCGACGATTGATCCCTCCGCCGTCGCCGCTCTGTAGATCCGCCGTTGCCTCGGAAGATCTGCCGTCTCGCCACTCGATCCGAAAGTGTGGAGGTAGAGAAATCAAACGTTCTTTCTAACTGAGTTTGTAATTGACTTTGCCATTTTGTTACAGATGCATGATAAAGCTGAATTAGCAGAGATGGCTGTCACTTGCTGCAAAAGAAGGTCTCTATTCAGCATATACTGGAATTGGGTACTTGTATGTCAAATGTTATGGAGTAGATAATAAAAACTACACTTAAGGTAAATTCTCTTTATGGTCTCATTATTCTCAGGCTTGCTTGTTGATTTAGTAGGTATTATCTAATCATAAAGGAACCAAGACAATAAGCTGAAAGATTGTAAAACATTATAGATTAGTCTAACATTCCATTGATATATATGCCTTCAAATGCAGGCAAGAGAATATTTTGAGAAGGTTGTCGACAATGACTATACTAGTGGGCATTTTAACCTTGGAGTTTTGTTACCGTTTGAGGAATGTTTTGGCTTGCTTTGGTTTTGTTGAGATGTCTGAATCCTTGTTTGTTTTTATTAAATTGACAGTACCATGCTTGATGGTGGGCGTGGCAGAGATTAGAAGACTAGAAATGGTTAAGAGATAGATTAGAAGATTCGTTGATCAATGAAAAGAAACTGGTTTCACAATGCCGATAAGAATTGGCAAAGGTAAGCATAGGCTCGGTCTTGTTTTAGTTTCATGATTCATGATTAATGTTTTTGGA--TTGCTGTTAA-GACCATGTT-ATTGAAT-CTTATTTCTATGAGAGG-TTCAATGGTTTTTCAAGTGGATATAACGATCCTACTTATGTTTAGGTTCTTGCTGAGAATGGCAAAGCTAAAGCTATTGCCTTTGATGAAATTGATAAAGCTCCTGAAG-AGAAGAAGAGAAGAAGAGAGGAATTACAATTGCTACGGTCTGTCTTCTCTCCCATCTTCTAATTGGATTCCACGTCAATATTTTTTCTAGTCATTATATTTGTTTTTAATTTTAGTTTCTATTCTACTGTGATATTCTAATTTAACAAAGTAGTAATTGTAATTATAAGAAATTGTAAGATTTTTTGATTTTTAATATTATTGCTTACTTTTATAGTTTTTTTTTTTTGTAAGAATTTGTATTTATTTTCAGTTTTCTTTTCATATTTACTTGTTTTTCTTATTTTATTCGGATTTTTTATTTT-AATTCAATATTATTTATGGCCGGTTTTTGGTTGGATTTCGTTCCTTGATATTTAGTCGGATTTTTGTTATCGGTTTTTTGTCGGAAATTTTTCATCAGTTTTTTGTCAGAAACTTATCATCGGTTTTTCGTCGGAATTGTTTTGGTCGGATTGTGGTTACAAATTAGCTTTCCTCTGATTTT-------GGTCTTTTTGTCGTCGTTTTTTTTT-CTCTCGTTATTTCGTGGATTTTTCCAATGAAATTCCGACCAAACTCCAATTTCGATCGACATAGATCCAACGAGTCATTTCGTCGGAATTTTCTCGGAAACGCTCTTTTCCGTCGACTTTTCGACAAATATTTTCGTAGGAATCATTGC--TTTTCTTGTAGTGAAAGTAGAGGAGGA---AGTCGATCGAACACCACATGAGAATGATATTTACTAAA-GATAGGTCCGTCTGAAAACGATATTTTCTTCTACGTTTTTCATTACATTTTGTTATTCTTCTCTTCATCTAAACTTT-GTTCTTAATATCATTATTCTTTCATATATTCATCATGTCTTCTTCGCCATCGTTCATGTTTACTTCCGTTATGCATGAGTAATTTCATTAGGTTG------------TTATTGGAAATATATTTAAGGTGGTTCATCTAGATTTGTGAAACAGTTTGTTGCTTGATGAACCATCTTGTTACTGCGCTTAGGTAGATTTACTTTCCGAAAATTGATAAATCACCTTAACTAAATTATATAAGTAAAGTGTCATAGTTTGTGAAAGTTTAGTTATGAATTTTT-GTGAATACTTAGAATTCAGATTGTTTATGTGTGTTTACCGTTTTTAATT-ACTCGCGG-AAGTTGAG-TAAAATAGG-TTGCTAGATAAA-GTAATT-AGTACTGCAGA-GGTAGGTTAA-TTATTAGTTCGAAATTCAAGTTCTTGAATTCGAATAAGCAGAAGATCAATAGATCCCGAATGAGATTGATCGATCCAAGCTGAGAGCGATCAATCCTTGCCTAAGATCGATCGATCTTCTCTATTCCCTGAGTCTTATTTGTCTAGTCGA--TATTGATCCATGATACCCTGCGAATTCTCCTTTGCCCAATGTTTTCTCTCATTGATTTTATCTCAATACTTGCTAGTTCATCTCTATTTTCCACATCATCCACAACCCAAAAACAAACAACCT-TATAATAAACTCGTTGTGTAAATGTTTGGACTTCAGTGGATCGAACCCTAAGTACTATTGTGTTTGCTGTGCACTTACAGTCTTATTTCAGGGTTTAAGATCTGAGCACATCAATTTTTTAACGTCGTTGCCAGGGACCAATTTAATTTCCTACGAATTTTACACCAGAATTTAGCCTAAGGTACGCGTTTACTTTTTAATTTATTTCTGTATCTTTTTGTGTCTCAGGTTCTCTTGAGAAAAAGATAGATCTTCGACACCGTACAGTTGGAGAATTCGATTCGTTAGATGTTTGCTTCTAAAATCGCAATCCAATATGACCTGCACAACCCCCTCGAGAGTTTAAGATCAGCTCAAAACTTATTGCTTTGGTTGAATGCAATACTAATTACAATTTAGGCTCTCTTAGTCTTTTTATGAGAGCAACCATTGCATTAGTTGTAAGTAGTTTGACTATCTGGGCGAATATTTGCATGTGGTGTGCAAATTTAGTAATTTCAAGTTCATATTTGTTAAGATATGCAAATAAACATTTTAAAAACACAACTCCATAAT
>ES753_a8_ba
GAAACACAAACCCTAATCTCGATCCCCTTTCACAGATGAGCGAAGTGCTCAAACGACCTAAATGATGAAAAATACCCTTGAGCAAAAACATAAAAGATGAAACAAAAAAAAAAA--TCAATCGGACGAAGGAAGAAAACCGAAGAAGAAGAAACAGGAGCTCGATCCGCCGAAATCCCCAAATCGCCGCTCGATCCGCCGACAATCGCCGTCGCGCAAACTCCGCCTTCGACGATTGATCCCTCCGCCGTCTCCGCTCTGTAGATCCGCCGTTGCCTCGGAAGATCTGCCGTCTCGCCACTCGATCCGAAAGTGTGGAGGTAGAGAAATCAAACGTTCTTTCTAACTGAGTTTGTAATTAACTTTGCCATTTTGTTACAGATGCATGATAAAGCTGAATTACCAGAGATGGCTGTCACTTGCTGCAAAAGAAGGTCTCTATTCAGCATATACTGGAATTGGGTACTTGTATGTCAAATGTTATGGAGTAGATAATAAAAACTACACTTAAGGTAAATTCTCTTTATGGTCTCATTATTCTCAGGCTTGCTTGTTGATTTAGCAGGTATTATCTAATCATAAAGGAACCGAGACAATAAGGTGAAAGATTGTAAAACATTATAGATTAGTCTAACATTCCATTGATATATATGCCTTCAAATGCAGGCAAGAGAATATTTTGAGAAGGCTGTTGACAATGACTATCCTAGTGGGCATTTTAACCTTGGAGTTTTGTAACCGTTTGAGGAATGAATTGGCTTGCTTTGTTTTTGTTGAGATGTCTGAATCCTTGTTTGTTTTTATTAAATTGACAGTACCATGCTTGATGGTGGGCGTGGCAGAGATTAGAAGATTAGAAATGGTTAAGAGATAGATTAGAAGATTCGTTGATCAATGAAAAGAAACTGGTTTCACAACGCCGATAAGAATTGGCAAAGGTAAGCATAGGCTCGGTCTTGTTTTAGTTTCATGATTCATGATTAATGTTTTTGGA--TTGCTGTTAA-GACCATGTT-ATTGAAT-CTTGTTTCTATGAGAGG-TTCAATGGTTTTTCAAGTGGATATAACGATCCTACTTATGTTTAGGTTCTTGCTGAGAATGGCAAAGCTAAAGCTATTGCCTTTGATGAAATTGATAAAGCTCCTGAAG-AGAAGAAGAGAAGAAGAGAGGAATTACAATTGCTACGGTCTGTCTTCTCTCCCATCTTCTAATTGGATTCCACGTCAATATTTTTTCTAGTCATTATATTTGTTTTTAATTTTAGTTTCTATTCTACTGTGATATTCTAATTTAACAAAGTAGTAATTGTAATTATAAGAAATTGTAAGATTTTTTTATTTTTAATATTATTGCTTCCTTTTATAGTTTTTTTTT---GTAAGAATTTGTATTTATTTTCAGTTTTCTTTTCATATTTACTTGTTTTTCTTATTTTATTCGGATTTTTTATTTT-AATTCAATATTATTTATGGTCGGTTTTTGGTTG-ATTTCGTTCCTTGATATTTAGTCGGATTTTTGTTATCGGTTTTTTGTCGAAAATTTTTCATCAGTTTTTTGTCGGAAACTTATCATCGGTTTTTCGTCGGAATTGTTTTGGTCGGATTGTGGTTACAAATTAGCTTTCCTCTGATTTT-------GGTCTTTTTGTCGTCGTTTTTTTTTTCTCTCGTTATTTCGTGGATTTTTCCAATGAAATTCCGATCAAACTCCAATTTCGATCGATATAGATCCAACGAGTCATTTCGTCGGAATTTTCTCGGAAACGCTCTTTTCCGTTGACTTTCCGACAAATATTTTAGTCGGAATCATTGA--TTTTCTTGTAGTGAAAGTAGAGGAGGAGGAAGTCGATCGAACACCACATGAGAATGATATTTACTAAA-GATAGGTCCTTCTGAAAACGATATTTTCTTATACGTTTTTCATTACATGTTGTTATTCTTTTCTTCATCTAAACTTT-GTTCTTAATATCATTATTCTTTCATATATTCATCATGTCTTCTTCGCCATCGTTCATGTTTACTTCCGTTATGCATGAGTAATTTCATTAGGTTG------------TTATTGGAAATATATTTAGGGTTCTTCATCTAGATTTGTGAAACAGTTTGTTGCTTGATGAACCATCTTGTTACTGCGCTTAGGTAGATTTACTTTCCGAAAATTGATAAATCACCTTAACTAAATTATATAAGTAAAGTGTCATAGTTTGTGAAAGTTTAGTTATGAATTTTT-GTGAATACTTAGAATTCAGATTGTTTATGTGTGTTTACCGTTTTTAATT-ACTCGCGG-AAGTTGAG-TAAAATAGG-TTGCTAGATAAA-GTAATT-AGTACTGCAGA-GGTAGGTTAA-TTATTAGTTCGAAATTCAAGTTCTTGAATTCGAATAAGCAGAAGATCAATAGATCCCGAATGAGATTGATCGATCCAAGCTGAGAGCGATCAATCCTTGCCTAAGATCGATCGATCTTCTCTATTCCCTGAGTCTTATTTGTCTAGTCGAGATATTGATCCATGATACCCTGCGAATTCTCCTTTGCCCAATGTTTTCTCTCATTGATTTAATCTCAATACTTGCTAGTTCATCTCTATTTTCCACATCATCCACAACCCAAAAACAATCAACCT-TATAATAAACTCGTTGTGTGAATTTTTGGACTTCAGTGGATCGAACC-TAAGTACTATTGTGTTTGCTGTGCACTTACAGTCTTATTTCAGGGTTTAAAATCTGAGCACATCAATTTTTTAACGTCGTTGCCGGGGACCAATGTAATTGGCTACGAATTTTACACCAGAATTTAGCCTAAGGTACGCGTTTCCTTTTTAATTTATTTCTTTATCTTTTTGTGTCTCAGGTTCTCTTGAGAAAAAGATAGATCTTCGACACCGTACAGTTGGAGAATTCGATTCGTTAGATGTTAGCTTCTAAAATCGCAATCCGATATGACCTGCACAACCCCCTGGAGAGTTTAAGATCAGCTCAAAACTTATTGCTTTGGTTGAATGCAATACTAATTACAATTTAGGCTCTCTTAGTCTTTTTATGAGAGCAACCATTGCATTAGTTGTAAGTAGTTTGACTATCTGGGCGAATATTTGCAGGTGGTGTGCAAATTTAGTAATTTCAAGTTCATATTTGTTAAGATATGCAAATAAACATTTTAAAAACACAACTCCATAAT
>JL6_a9_s
GAAACACAAACCCTAATCTCGATCCCCTTTCACAGATGAGCGAAGTGCTCAAATGACCTAAATGATGAAAAATACCCTTGAGCAAAAACATAAAAGATGAAACAAAAAAAAAAA--TCAATCGGACGAAGGAAGAAAACCGAAGAAGAAGAAACAGGAGCTCGATCCGCCGAAATCCCCAAATCGCTGCTCGATCCGCCGACAATCGCCGTCGCGCAACCTCCGCCTTCGACGATTGATCCCTCCGCCGTCGCCGCTCTGTAGATCCGCCGTTGCCTCGGAAGATCTGCCGTCTCGCCACTCGATCCGAAAGTGTGGAGGTAGAGAAATCAAACGTTCTTTCTAACTGAGTTTGTAATTGACTTTGCCATTTTGTTACAGATGCATGATAAAGCTGAATTAGCAGAGATGGCTGTCACTTGCTGCAAAAGAAGGTCTCTATTCAGCATATACTGGAATTGGGTACTTGTATGTCAAATGTTATGGAGTAGATAATAAAAACTACACTTAAGGTAAATTCTCTTTATGGTCTCATTATTCTCAGGCTTGCTTGTTGATTTAGTAGGTATTATCTAATCATAAAGGAACCGAGACAATAAGGTGAAAGATTGTAAAACATTATAGATTAGTCTAACATTCCATTGATATATATGCCTTCAAATGCAGGCAAGAGAATATTTTGAGAAGGTTGTCGACAATGACTATCCTAGTGGGCATTTTAACCTTGGAGTTTTGTCACTGTTTGAGGAATGTTTTGGCTTGCTTTGGTTTTGTTGAGATGTCTGAATCCTTGTTTGTTTTTATTTAATTGACAGTACCATGCTTGATGGTGGGCGTGGCAGAGATTAGAAGACTAGAAATGGTTAAGAGATAGATTAGAAGATTCGTTGATCAATGAAAAGAAACTGGTTTCACAACGCCGATAAGAATTGGCAAAGGTAAGCATAGGCTCGGTCTTGTTTTAGTTTCATGATTCATGATTAATGTTTTTGGA--TTGCTGTTAA-GACCATGTT-ATTGAAT-CTTATTTCTATGAGAGG-TTCAATGGTTTTTCAAGTGGATATAACGATCCTACTTATGTTTAGGTTCTTGCTGAGAATGGCAAAGCTAAAGCTATTGCCTTTGATGAAATTGATAAAGCTCCTGAAG-AGAAGAAGAGAAGAAGAGAGGAATTACAATTGCTACGGTCTGTCTTCTCTCCCATCTTCTAATTGGATTCCACGTCAATATTTTTTCTAGTCATTATATTTGTTTTTAATTTTAGTTTCTATTCTACTGTGATATTCTAATTTAACAAAGTAGTAATTGTAGTTATAAGAAATTGTAAGATTTTTTGATTTTTAATATTATTGCTTCCTTTTATAGTTTTTTTTTTTTGTAAGAATTTGTATTTATTTTCAGTTTTCTTTTCATATTTACTTGTTTTTCTTATTTTATTCGGATTTTTTATTTT-AATTCAATATTATTTATGGCCGGTTTTTGGTTGGATTTCGTTCCTTGATATTTAGTCAGATTTTTGTTATCGGTTTTTTGTCGGAAATTTTTCATCAGTTTTTTGTCGGAAACTTATCATCGGTTTTTCGTCGGAATTGTTTTGGTCGGATTGTGGTTACAAATTAGCTTTCCTCTGATTTT-------GGTCTTTTTGTCGTCGTTTTTTTT--CTCTCGTTATTTCGTGGATTTTTCCAATGAAATTCCGACCAAACTCCAATTTCGATCGACATAGATCCAACGAGTCATTTCGTCGGAATTTTCTCGGAAACGCTCTTTTCCGTCGATTTTCCGACAAATATTTTCGTCGGAATCATTGC--TTTTCTTGTAGTGAAAGTAGAGGAGGAGGAAGTCGATCGAACACCACATGAGAATGATATTTACTAAA-GATAGGTCCGTCTGAAAACGATATTTTCTTATACGTTTTTCATTACATTTTGTTATTCTTCTCTTCATCTAAACTTT-GTTCTTAATATCATTATTCTTTCATATATTCATCATGTCTTCTTCGCCATCGTTCATGTTTACTTCCGTTATGCATGAGTAATTTCATTAGGTTG------------TTATTGGAAATATATTTAGGGTGGTTCATCTAGATTTGTGAAACAGTTTGTTGCTTGATGAACCATCTTGTTACTGCGCTTAGGTAGATTTACTTTCCGAAAATTGATAAATCACCTTAACTAAATTATATAAGTAAAGTGTCATAGTTTGTGAAAGTTTAGTTATGAATTTTT-GTGAATACTTAGAATTCAGATTGTTTATGTGTGTTTACCGTTTTTAATT-ACTCGCTG-AAGTTGAG-TAAAATAGG-TTGCTAAATAAA-GTAATT-AGTACTGCAGA-GGTAGGTTAA-TTATTAGTTCGAAATTCAAGTTCTTGAATTCGAATAAGCAGAAGATCAATAGATCCCGAATGAGATTGATCGATCCAAGCTGAGAGCGATCAATCCTTGCCTAAGATCGATCGATCTTCTCTATTCCCTGAGTCTTATTTGTCTAGTCGA--TATTGATCCATGATACCCTGCGAATTCTCCTTTGCCCAATGTTTTCTCTCATTGATTTTATCTCAATACTTGCTAGTTCATCTCTATTTTCCACATCATCCACAACCCAAAAACAAACAACCT-TATAATAAACTCGTTGTGTGAATTTTTGGACTTCAGTGGATCGAACCCTAAGTACTATTGTGTTTGCTGTGCACTTACAGTCTTATTTCAGGGTTTAAAATCTGAGCACATCAATTTTTTAACGTCGTTGCCAGGGACCAATGTAATTGCCTACGAATTTTACACCAGAATTTAGCCTAAGGTATGCATTTACTTTTTAATTTATTTCTTTATCTTTTTGTGTCTCAGGTTCTCTTGAGAAAAAGATAGATCTTCGACACCGTACAGTTGGAGAATTCGATTCGTTAGATGTTTGCTTCTAAAATCGCAATCCAATATGACCTGCACAACCCCCTGGAGAGTTTAAGATCAGCTCAAAACTTATTGCTTTGGTTGAATGCAATACTAATTACAATTTAGGCTCTCTTAGTCTTTTTATGAGAGCAACCATTGCATTAGTTGTAAGTAGTTTGACTATCTGGGCGAATATTTGCATGTGGTGTGCAAATTTAGTAATTTCAAGTTCATATTTGTTAAGATATGCAAATAAACATTTTAAAAACACAACTCCATAAT
>ES514_a10_ba
GAAACACAAACCCTAATCTCGATCCCCTTTCACAGATGAGCGAAGTGCTCAAATGACCTAAATGATGAAAAATACCCTTGAGCAAAAACATAAAAGATGAAACAAAAAAGAAA---TCAATCGGACGAAGGAAGAAAACCGAAGAAGAAGAAACAGGAGCTCGATCCGCCGAAATCCCCAAATCGCCGCTCGATCCGCCGACAATCGCCGTCGCGCAACCTCCGCCTTCGACGATTGATCCCTCCGCCGTCGCCGCTCTGTAGATCCGCCGTTGCCTCGGAAGATCTGCCGTCTCGCCACTCGATCCGAAAGTGTGGAGATAGAGAAATCAAACGTTCTTTCTAACTGAGTTTGTAATTGACTTTGCCATTTTGTTACAGATGCATGATAAAGCTGAATTAGCAGAGATGGCTGTCACTTGCTGCAAAAGAAGGTCTCTATTCAGCATATACTGGAATTGGGTACTTGTAGGTCAAATGTTATGGAGTAGATAATAAAAACTACACTTAAGGTAAATTCTCTTTATGGTCTCATTATTCTCAGGCTTGCTTGTTGATTTAGTAGG-ATTATCTAATCATAAAGGAACCAAGACAATAAGCTGAAAGATTGTAAAACATTATAGATTAGTCTAACATTCCATTGATATATATGCCTTCAAATGCAGGCAAGAGAATATTTTGAGAAGGTTGTCGACAATGACTATCCTAGTGGGCATTTTAACCTTGGAGTTTTGTTACCGTTTGAGGAATGTTTTGGCTTGCTTTGGTTTTGTTGAGATGTCTGAATCCTTGTTTGTTTTTATTAAATTGACAGTACCATGCTTGATGGTGGGCGTGGCAGAGATTAGAAGACTAGAAATGGTTAAGAGATAGATTAGAAGATTCGTTGATCAATGAAAAGAAACTGGTTTCACAACGCCGATAAGAATTGGCAAAGGTAAGCATAGGCTCGGTCTTGTTTTAGTTTCATGATTCATGATTAATGTTTTTGGA--TTGCTGTTAA-GACCATGTT-ATTGAAT-CTTATTTCTATGAGAGG-TTCAATGGTTTTTCAAGTGGATATAACGATCCTACTTATGTTTAGGTTCTTGCTGAGAATGGCAAAGCTAAAGCTATTGCCTTTGATGAAATTGATAAAGCTCCTGAAG-AGAAGAAGAGAAGAAGAGAGGAATTACAATTGCTACGGTCTGTCTTCTCTCCCATCTTCTAATTGGATTCCACGTCAATATTTTTTCTAGTCATTATATTTGTTTTTAATTTTAGTTTCTATTCTACTGTGATATTTTAATTTAACAAAGTAGTAATTGTAATTATAAGAAATTGTAAGATTTTTTGATTTTTAATATTATTGCTTCCTTTTATAGTTTTTTTTTTTTGTAAGAATTTGTATTTATTTTCAGTTTTCTTTTCATATTTACTTGTTTTTCTTATTTTATTCGGATTTTTTATTTT-AATTCAATATTATTTATGGCCGGTTTTTGGTTGGATTTCGTTCCTTGATATTTAGTCGGATTTTTGTTATCGGTTTTTTGTCGAAAATTTTTCATCAGTTTTTTGTAGGAAACTTATCATCGGTTTTTCGTCGGAATTGTTTTGGTCGGATTGTGGTTACAAATTAGCTTTCCTCTGATTTT-------GGTCTTTTTGTCGTCGTTTTTTTT--CTCTCGTTATTTCGTGGATTTTTCCAATGAAATTCCGACCAAACTCCAATTTCGATCGACATAGATCCAACGAGTCATTTCGTCGGAATTTTCTCGGAAACGCTCTTTTCCGTCGACTTTCCGACAAATATTTTCGTCGGAATCATTGC--TTTTCTTGTAGTGAAAGTAGAGGAGGAGGAAGTCGATCGAACACCACATGAGAATGATATTTACTAAA-GATAGGTCCGTCTGAAAACGATATTTTCTTATACGTTTTTCATTACATTTTGTTATTCTTCTCTTCATCTAAACTTT-GTTCTTAATATCATTATTCTTTCATATATTCATCATGTCTTCTTCGCCATCGTTCATGTTTACTTCCGTTATGCATGAGTAATTTCATTAGGTTG------------TTATTGGAAATATATTTAGGGTGGTTCATCTAGATTTGTGAAACAGTTTGTTGCTTGATGAACCATCTTGTTACTGCGCTTAGGTAGATTTACTTTCCGAAAATTGATAAATCACCTTAACTAAATTATATAAGTAAAGTGTCATAGTTTGTGAAAGTTTAGTTATGAATTTTTTGTGAATACTTAGAATTCAGATTGTTTATGTGTGTTTACCGTTTTTAATT-ACTCGCGG-AAGTTGAG-TAAAATAGG-TTGCTAAATAAA-GTAATT-AGTACTGCAGA-GGTAGGTTAA-TTATTAGTTCGAAATTCAAGTTGTTGAATTCGAATAAGCAGAAGATCAATAGATCCCGAATGAGATTGATCGATCCAAGCTGAGAGCGATCAATCCTTGCCTAAGATCGATCGATCTTCTCTATTCCCTGAGTCTTATTTGTCTAGTCGA--TATTGATCCATGATACCCTGCGAATTCTCCTTTGCCCAATGTTTTCTCTCATTGATTTTATCTCAATACTTGCTAGTTCATCTCTATTTTCCACATCATCCACAACCCAAAAACAAACAACCT-TATAATAAACTCGTTGTGTGAATTTTTGGACTTCAGTGGATCGAACCCTAAGTACTATTGTGTTTGCTGTGCACTTACAGTCTTATTTCAGGGTTTAAAATCTGAGCACATCAATTTTTTAACGTCGTTGCCAGGGACCAATGTAATTGCCTACGAATTTTACACCAGAATTTAGCCTAAGGTACGCGTTTACTTTTTAATTTATTTCTTTATCTTTTTGTGTCTCAGGTTCTCTTGAGAAAAAGATAGATCTTCGACACCGTACAGTTGGAGAATTCGATTCGTTAGATGTTTGCTTCTGAAATCGCAATCCAATATGACCTGCACAACCCCCTGGAGAGTTTAAGATCAGCTCAAAACTTATTGCTTTGGTTGAATGCAATACTAATTACAATTTAGGCTCTCTTAGTCTTTTTATGAGAGCAACCATTGCATTAGTTGTAAGTAGTTTGACTATCTGGGCGAATATTTGCATGTGGTGTGCAAATTTAGTAATTTCAAGTTCATATTTGTTAAGATATGCAAATAAACATTTTAAAAACACAACTCCATAAT
>JL110_a11_uba
GAAACACAAACCCTAATCTCGATCCCCTTTCACAGATGAGCGAAGTGCTCAAATGACCTAAATGATGAAAAATACCCTTGAGCAAAAACATAAAAGATGAAACAAAAAAGAAA---TCAATCGGACGAAGGAAGAAAACCGAAGAAGAAGAAACAGGAGCTCGATCCGCCGAAATCCCCAAATCGCCGCTCGATCCGCCGACAATCGCCGTCGCGCAACCTCCGCCTTCGACGATTGATCCCTCCGCCGTCGCCGCTCTGTAGATCCGCCGTTGCCTCGGAAGATCTGCCGTCTCGCCACTCGATCCGAAAGTGTGGAGATAGAGAAATCAAACGTTCTTTCTAACTGAGTTTGTAATTGACTTTGCCATTTTGTTACAGATGCATGATAAAGCTGAATTAGCAGAGATGGCTGTCACTTGCTGCAAAAGAAGGTCTCTATTCAGCATATACTGGAATTGGGTACTTGTAGGTCAAATGTTATGGAGTAGATAATAAAAACTACACTTAAGGTAAATTCTCTTTATGGTCTCATTATTCTCAGGCTTGCTTGTTGATTTAGTAGG-ATTATCTAATCATAAAGGAACCAAGACAATAAGCTGAAAGATTGTAAAACATTATAGATTAGTCTAACATTCCATTGATATATATGCCTTCAAATGCAGGCAAGAGAATATTTTGAGAAGGTTGTCGACAATGACTATCCTAGTGGGCATTTTAACCTTGGAGTTTTGTTACCGTTTGAGGAATGTTTTGGCTTGCTTTGGTTTTGTTGAGATGTCTGAATCCTTGTTTGTTTTTATTAAATTGACAGTACCATGCTTGATGGTGGGCGTGGCAGAGATTAGAAGACTAGAAATGGTTAAGAGATAGATTAGAAGATTCGTTGATCAATGAAAAGAAACTGGTTTCACAACGCCGATAAGAATTGGCAAAGGTAAGCATAGGCTCGGTCTTGTTTTAGTTTCATGATTCATGATTAATGTTTTTGGA--TTGCTGTTAA-GACCATGTT-ATTGAAT-CTTATTTCTATGAGAGG-TTCAATGGTTTTTCAAGTGGATATAACGATCCTACTTATGTTTAGGTTCTTGCTGAGAATGGCAAAGCTAAAGCTATTGCCTTTGATGAAATTGATAAAGCTCCTGAAG-AGAAGAAGAGAAGAAGAGAGGAATTACAATTGCTACGGTCTGTCTTCTCTCCCATCTTCTAATTGGATTCCACGTCAATATTTTTTCTAGTCATTATATTTGTTTTTAATTTTAGTTTCTATTCTACTGTGATATTTTAATTTAACAAAGTAGTAATTGTAATTATAAGAAATTGTAAGATTTTTTGATTTTTAATATTATTGCTTCCTTTTATAGTTTTTTTTTTTTGTAAGAATTTGTATTTATTTTCAGTTTTCTTTTCATATTTACTTGTTTTTCTTATTTTATTCGGATTTTTTATTTT-AATTCAATATTATTTATGGCCGGTTTTTGGTTGGATTTCGTTCCTTGATATTTAGTCGGATTTTTGTTATCGGTTTTTTGTCGGAAATTTTTCATCAGTTTTTTGTAGGAAACTTATCATCGGTTTTTCGTCGGAATTGTTTTGGTCGGATTGTGGTTACAAATTAGCTTTCCTCTGATTTT-------GGTCTTTTTGTCGTCGTTTTTTTT--CTCTCGTTATTTCGTGGATTTTTCCAATGAAATTCCGACCAAACTCCAATTTCGATCGACATAGATCCAACGAGTCATTTCGTCGGAATTTTCTCGGAAACGCTCTTTTCCGTCGACTTTCCGACAAATATTTTCGTCGGAATCATTGC--TTTTCTTGTAGTGAAAGTAGAGGAGGAGGAAGTCGATCGAACACCACATGAGAATGATATTTACTAAA-GATAGGTCCGTCTGAAAACGATATTTTCTTATACGTTTTTCATTACATTTTGTTATTCTTCTCTTCATCTAAACTTT-GTTCTTAATATCATTATTCTTTCATATATTCATCATGTCTTCTTCGCCATCGTTCATGTTTACTTCCGTTATGCATGAGTAATTTCATTAGGTTG------------TTATTGGAAATATATTTAGGGTGGTTCATCTAGATTTGTGAAACAGTTTGTTGCTTGATGAACCATCTTGTTACTGCGCTTAGGTAGATTTACTTTCCGAAAATTGATAAATCACCTTAACTAAATTATATAAGTAAAGTGTCATAGTTTGTGAAAGTTTAGTTATGAATTTTTTGTGAATACTTAGAATTCAGATTGTTTATGTGTGTTTACCGTTTTTAATT-ACTCGCGG-AAGTTGAG-TAAAATAGG-TTGCTAAATAAA-GTAATT-AGTACTGCAGA-GGTAGGTTAA-TTATTAGTTCGAAATTCAAGTTGTTGAATTCGAATAAGCAGAAGATCAATAGATCCCGAATGAGATTGATCGATCCAAGCTGAGAGCGATCAATCCTTGCCTAAGATCGATCGATCTTCTCTATTCCCTGAGTCTTATTTGTCTAGTCGA--TATTGATCCATGATACCCTGCGAATTCTCCTTTGCCCAATGTTTTCTCTCATTGATTTTATCTCAATACTTGCTAGTTCATCTCTATTTTCCACATCATCCACAACCCAAAAACAAACAACCT-TATAATAAACTCGTTGTGTGAATTTTTGGACTTCAGTGGATCGAACCCTAAGTACTATTGTGTTTGCTGTGCACTTACAGTCTTATTTCAGGGTTTAAAATCTGAGCACATCAATTTTTTAACGTCGTTGCCAGGGACCAATGTAATTGCCTACGAATTTTACACCAGAATTTAGCCTAAGGTACGCGTTTACTTTTTAATTTATTTCTTTATCTTTTTGTGTCTCAGGTTCTCTTGAGAAAAAGATAGATCTTCGACACCGTACAGTTGGAGAATTCGATTCGTTAGATGTTTGCTTCTGAAATCGCAATCCAATATGACCTGCACAACCCCCTGGAGAGTTTAAGATCAGCTCAAAACTTATTGCTTTGGTTGAATGCAATACTAATTACAATTTAGGCTCTCTTAGTCTTTTTATGAGAGCAACCATTGCATTAGTTGTAAGTAGTTTGACTATCTGGGCGAATATTTGCATGTGGTGTGCAAATTTAGTAATTTCAAGTTCATATTTGTTAAGATATGCAAATAAACATTTTAAAAACACAACTCCATAAT
>JL97_a12_uba
GAAACAGAAACCCTAATCTCGATCCCCTTTCACAGATGAGCGAAGTGCTCAAATGACCTAAATGATGAAAAATACCCTTGAGCAAAAACATAAAAGATGAAACAAAAAAAAAAA--TCAATCGGACGAAGGAAGAAAACCGAAGAAGAAGAAACAGGAGCTCGATCCGCCGAAATCCCCAAATCGCCGCTCGATCCGCCGACAATCGCCGTCGCGCAACCTCCGCCTTCGACGATTGATCCCTCCGCCGTCGCCGCTCTGTAGATTCGCCGTTGCCTCGGAAGATCTGCCGTCTCGCCACTCGATCCGAAAGTGTGGAGGTAGAGAAATCAAACGTTCTTTCTAACTGAGTTTGTAATTGACTTTGCCATTTTGTTACAGATGCATGATAAAGCTGAATTAGCAGAGATGGCTGTCACTTGCTGCAAAAGAAGGTCTCTATTCAGCATATACTGGAATTGGGTACTTGTATGTCAAATGTTATGGAGTAGATAATAAAAACTACACTTAAGGTAAATTCTCTTTATGGTCTCATTATTCTCAGGCTTGCTTGTTGATTTAGTAGGTATTATCTAATCATATAGGAACCGAGACAATAAGGTGAAAGATTGTAAAACATTATAGATTAGTCTAACATTCCATTGATATATATGCCTTCAAATGCAGGCAAGAGAATATTTTGAGAAGGTTGTCGACAATGACTATCCTAGTGGGCATTTTAACCTTGGAGTTTTGTTACCGTTTGAGGAATGTTTTGGCTTGCTTTGGTTTTGTTGAGATGTCTGAATCCTTGTTTGTTTTTATTAAATTGACAGTACCATGCTTGATGGTGGGCGTGGCAGAGATTAGAAGATTAGAAATGGTTAAGAGATAGATTAGAAGATTCATTGATCAATGAAAAGAAACTGGTTTCACAACGCCGATAAGAATTGGCAAAGGTAAGCATAGGCTCGGTCTTGTTTTAGTTTCATGATTCATGATTAATGTTTTTGGA--TTGCTGTTAA-GACCATGTT-ATTGAAT-CTTATTTCTATGAGAGG-TTCAATGGTTTTTCAAGTGGATATAACGATCCTACTTATGTTTAGGTTCTTGCTGAGAATGGCAAAGCTAAAGCTATTGCCTTTGATGAAATTGATAAAGCTCCTGAAG-AGAAGAAGAGAAGAAGAGAGGAATTACAATTGCTACGGTCTGTCTTCTCTCCCATCTTCTAATTGGATTCCACGTCAATATTTTTTCTAGTCATTATATTTGTTTTTAATTTTAGTTTCTATTCTACTGTGATATTCTAATTTAACAAAGTAGTAATTGTAATTATAAGAAATTGTAAGATTTTCTGATTTTTAATATTATTGCTTCCTTTTATAGTTTTTTTTTTT-GTAAGAATTTGTATTTATTTTCAGTTTTCTTTTCATATTTACTTGTTTTTCTTATTTTATTCGGATTTTTTATTTT-AATTCAATATTATTTATGGCCGGTTTTTGGTTGGATTTCGTTCCTTGATATTTAGTCGGATTTTTGTTATCGGTTTTTTGTCGGAAATTTTTCATCAGTTTTTTGTCGGAAACTTATCATCGGTTTTTCGTCGGAATTGTTTTGGTCGGATTGTGGTTACAAATTAGCTTTCCTCTGATTTT-------GGTCTTTTTGTCGTCGTTTTTTTT--CTCTCGTTATTTCGTGGATTTTTCCAATGAAATTCCGACCAAACTCCAATTTCGATCGACATAGATCCAACGAGTCATTTCGTCGGAATTTTCTCGGAAACGCTCTTTTCCGTCGACTTTCCGACAAATATTTTCGTCGGAATCATTGC--TTTTCTTGTAGTGAAAGTAGAGGAGGA---AGTCGATCGAACACCACATGAGAATGATATTTACTAAA-GATAGGTCCGTCTGAAAACGATATTTTCTTATACGTTTTTCATTACATTTTGTTATTCTTCTCTTCATCTAAACTTT-GTTCTTAATATCATTATTCTTTCATATATTCATCATTTCTTCTTCGCCATCGTTCATGTTTACTTCCGTTATGCATGAGTAATTTCATTAGGTTG------------TTATTGGAAATATATTTAGGGTGGTTCATCTAGATTTGTGAAACAGTTTGTTGCTTGATGAACCATCTTGTTACTGCGCTTAGGTAGATTTACTTTCCGAAAATTGATAAATCACCTTAACTAAATTATATAAGTAAAGTGTCATAGTTTGTGAAAGTTTAGTTATGAATTTTT-GTGAATACTTAGAATTCAGATTGTTTATGTGTGTTTACCGTTTTTAATT-ACTCGCGG-AAGTTGAG-TAAAATAGG-TTGCTAGATAAA-GTAATT-AGTACTGCAGA-GGTAGGTTAA-TTATTAGTTCGAAATTCAAGTTCTTGAATTCGAATAAGCAGAAGATCAATAGATCCCGAATGAGATTGATCGATCCAAGCTGAGAGCGATCAATCCTTGCCTAAGATCGATCGATCTTCTCTATTCCCTGAGTCTTATTTGTCTAGTCGA--TATTGATCCATGATACCCTGCGAATTCTCCTTTGCCCAATGTTTTCTCTCATTGATTTTATCTCAATACTTGCTAGTTCATCTCTATTTTCCACATCATCCACAACCCAAAAACAAACAACCT-TATAATAAACTCGTTGTGTAAATGTTTGGACTTCAGTGGATCGAACCCTAAGTACTATTGTGTTTGCTGTGCACTTACAGTCTTATTTCAGGGTTTAAAATCTGAGCACATCAATTTTTTAACGTCGTTGCCAGGGACCAATTTAATTTCCTACGAATTTTACACCAGAATTTAGCCTAAGGTACGCGTTTACTTTTTAATTTATTTCTTTATCTTTTTGTGTCTCAGGTTCTCTTGAGAAAAAGATAGATCTTCGACACCGTACAGTTGGAGAATTCGATTCGTTAGATGTTTGCTTCTAAAATCGCAATCCAATATGACCTGCACAACCCCCTGGAGAGTTTAAGATCAGCTCAAAACTTATTGCTTTGGTTGAATGCAATACTAATTACAATTTAGGCTCTCTTAGTCTTTTTATGAGAGCAACCATTGCATTAGTTGTAAGTAGTTTGACTATCTGGGCGAATATTTGCATGTGGTGTGCAAATTTAGTAATTTCAAGTTCATATTTGTTAAGATCTGCAAATAAACATTTTAAAAACACAACTCCATAAT
>JL110_a13_uba
GAAACAGAAACCCTAATCTCGATCCCCTTTCACAGATGAGCGAAGTGCTCAAATGACCTAAATGATGAAAAATACCCTTGAGCAAAAACATAAAAGATGAAACAAAAAAAAAAAA-TCAATCGGACGAAGGAAGAAAACCGAAGAAGAAGAAACAGGAGCTCGATCCGCCGAAATCCCCAAATCGCCGCTCGATCCGCCGACAATCGCCGTCGCGCAACCTCCGCCTTCGACGATTGATCCCTCCGCCGTCGCCGCTCTGTAGATTCGCCGTTGCCTCGGAAGATCTGCCGTCTCGCCACTCGATCCGAAAGTGTGGAGGTAGAGAAATCAAACGTTCTTTCTAACTGAGTTTGTAATTGACTTTGCCATTTTGTTACAGATGCATGATAAAGCTGAATTAGCAGAGATGGCTGTCACTTGCTGCAAAAGAAGGTCTCTATTCAGCATATACTGGAATTGGGTACTTGTATGTCAAATGTTATGGAGTAGATAATAAAAACTACACTTAAGGTAAATTCTCTTTATGGTCTCATTATTCTCAGGCTTGCTTGTTGATTTAGTAGGTATTATCTAATCATATAGGAACCGAGACAATAAGGTGAAAGATTGTAAAACATTATAGATTAGTCTAACATTCCATTGATATATATGCCTTCAAATGCAGGCAAGAGAATATTTTGAGAAGGTTGTCGACAATGACTATCCTAGTGGGCATTTTAACCTTGGAGTTTTGTTACCGTTTGAGGAATGTTTTGGCTTGCTTTGGTTTTGTTGAGATGTCTGAATCCTTGTTTGTTTTTATTAAATTGACAGTACCATGCTTGATGGTGGGCGTGGCAGAGATTAGAAGATTAGAAATGGTTAAGAGATAGATTAGAAGATTCATTGATCAATGAAAAGAAACTGGTTTCACAACGCCGATAAGAATTGGCAAAGGTAAGCATAGGCTCGGTCTTGTTTTAGTTTCATGATTCATGATTAATGTTTTTGGA--TTGCTGTTAA-GACCATGTT-ATTGAAT-CTTATTTCTATGAGAGG-TTCAATGGTTTTTCAAGTGGATATAACGATCCTACTTATGTTTAGGTTCTTGCTGAGAATGGCAAAGCTAAAGCTATTGCCTTTGATGAAATTGATAAAGCTCCTGAAG-AGAAGAAGAGAAGAAGAGAGGAATTACAATTGCTACGGTCTGTCTTCTCTCCCATCTTCTAATTGGATTCCACGTCAATATTTTTTCTAGTCATTATATTTGTTTTTAATTTTAGTTTCTATTCTACTGTGATATTCTAATTTAACAAAGTAGTAATTGTAATTATAAGAAATTGTAAGATTTTCTGATTTTTAATATTATTGCTTCCTTTTATAGTTTTTTTTTTT-GTAAGAATTTGTATTTATTTTCAGTTTTCTTTTCATATTTACTTGTTTTTCTTATTTTATTCGGATTTTTTATTTT-AATTCAATATTATTTATGGCCGGTTTTTGGTTGGATTTCGTTCCTTGATATTTAGTCGGATTTTTGTTATCGGTTTTTTGTCGGAAATTTTTCATCAGTTTTTTGTCGGAAACTTATCATCGGTTTTTCGTCGGAATTGTTTTGGTCGGATTGTGGTTACAAATTAGCTTTCCTCTGATTTT-------GGTCTTTTTGTCGTCGTTTTTTTT--CTCTCGTTATTTCGTGGATTTTTCCAATGAAATTCCGACCAAACTCCAATTTCGATCGACATAGATCCAACGAGTCATTTCGTCGGAATTTTCTCGGAAACGCTCTTTTCCGTCGACTTTCCGACAAATATTTTCGTCGGAATCATTGC--TTTTCTTGTAGTGAAAGTAGAGGAGGA---AGTCGATCGAACACCACATGAGAATGATATTTACTAAA-GATAGGTCCGTCTGAAAACGATATTTTCTTATACGTTTTTCATTACATTTTGTTATTCTTCTCTTCATCTAAACTTT-GTTCTTAATATCATTATTCTTTCATATATTCATCATTTCTTCTTCGCCATCGTTCATGTTTACTTCCGTTATGCATGAGTAATTTCATTAGGTTG------------TTATTGGAAATATATTTAGGGTGGTTCATCTAGATTTGTGAAACAGTTTGTTGCTTGATGAACCATCTTGTTACTGCGCTTAGGTAGATTTACTTTCCGAAAATTGATAAATCACCTTAACTAAATTATATAAGTAAAGTGTCATAGTTTGTGAAAGTTTAGTTATGAATTTTT-GTGAATACTTAGAATTCAGATTGTTTATGTGTGTTTACCGTTTTTAATT-ACTCGCGG-AAGTTGAG-CAAAATAGG-TTGCTAGATAAA-GTAATT-AGTACTGCAGA-GGTAGGTTAA-TTATTAGTTCGAAATTCAAGTTCTTGAATTCGAATAAGCAGAAGATCAATAGATCCCGAATGAGATTGATCGATCCAAGCTGAGAGCGATCAATCCTTGCCTAAGATCGATCGATCTTCTCTATTCCCCGAGTCTTATTTGTCTAGTCGA--TATTGATCCATGATACCCTGCGAATTCTCCTTTGCCCAATGTTTTCTCTCATTGATTTTATCTCAATACTTGCTAGTTCATCTCTATTTTCCACATCATCCACAACCCAAAAACAAACAACCT-TATAATAAACTCGTTGTGTAAATGTTTGGACTTCAGTGGATCGAACCCTAAGTACTATTGTGTTTGCTGTGCACTTACAGTCTTATTTCAGGGTTTAAAATCTGAGCACATCAATTTTTTAACGTCGTTGCCAGGGACCAATTTAATTTCCTACGAATTTTACACCAGAATTTAGCCTAAGGTACGCGTTTACTTTTTAATTTATTTCTTTATCTTTTTGTGTCTCAGGTTCTCTTGAGAAAAAGATAGATCTTCGACACCGTACAGTTGGAGAATTCGATTCGTTAGATGTTTGCTTCTAAAATCGCAATCCAATATGACCTGCACAACCCCCTGGAGAGTTTAAGATCAGCTCAAAACTTATTGCTTTGGTTGAATGCAATACT-------------------------------TGAAA------------TTAGTTGTAAGTAGTTTGACTATCTGGGCGAATATTTGCATGTGGTGTGCAAATTTAGTAATTTCAAGTTCATATTTGTTAAGATCTGCAAATAAACATTTTAAAAACACAACTCCATAAT
>JL110_a14_uba
GAAACACAAACCCTAATCTCGATCCCCTTTCACAGATGAGCGAAGTGCTCAAATGACCTAAATGATGAAAAATACCCTTGAGCAAAAACATAAAAGATGAAACAAAAAAAAAA---TCAATCGGACGAAGGAAGAAAACCGAAGAAGAAGAAACAGGAGCTCGATCCGCCGAAATCCCCAAATCGCCGCTCGATCCGCCGACAATCGCCGTCGCGCAACCTCCGCCTTCGACGATTGATCCCTCCGCCGTCGCCGCTCTGTAGATCCGCCGTTGCCTTGGAAGATCTGCCGTCTCGCCACTCGATCCGAAAGTGTGGAGGTAGAGAAATCAAACGTTCTTTCTAACTGAGTTTGTAATTGACTTTGCCATTTTGTTACAGATGCATGATAAAGCTGAATTAGCAGAGATGGCTGTCACTTGCTGCAAAAGAAGGTCTCTATTCAGCATATACTGGAATTGGGTACTTGTATGTCAAATGTTATGGAGTAGATAATAAAAACTACACTTAAGGTAAATTCTCTTTATGGTCTCATTATTCTCAGGCTTGCTTGTTGATTTAGTAGGTATTATCTAATCATAAAGGAACCAAGACAATAAGCTGAAAGATTGTAAAACATTATAGATTAGTCTAACATTCCATTGATATATATGCCTTCAAATGCAAGCAAGAGAATATTTTGAGAAGGTTGTCGACAATGACTATCCTAGTGGGCATTTTAACCTTGGAGTTTTGTTACCGTTTGAGGAATGTTTTGGCTTGCTTTGGTTTTGTTGAGATGTCTGAATCCTTGTTTGTTTTTATTAAATTGACAGTACCATGCTTGATAGTGGGCGTGGCAGAGATTAGAAGACTAGAAATGGTTAAGAGATAGATTAGAAGATTCGTTGATCAATTAAAAGAAACTGGTTTCACAACGCCGATAAAAATTGGCAAAGGTAAGCATAGGCTCGGTCTTGTTTTAGTTTCATGATTCATGATTAATGTTTTTGGA--TTGCTGTTAA-GACCATGTT-ATTGAAT-CTTATTTCTATGAGAGG-TTCAATGGTTTTTCAAGTGGATATAACGATCCTACTTATGTTTAGGTTCTTGCTGAGAATGGCAAAGCTAAAGCTATTGCCTTTGATGAAATTGATAAAGCTCCTGAAG-AGAAGAAGAGAAGAAGAGAGGAATTACAATTGCTACGGTCTGTCTTCTCTCCCATCTTCTAATTGGATTCTACGTCAATATTTTTTCTAGTCATTATATTTGTTTTTAATTTTAGTTTCTATTCTACTGTGATATTCTAATTTAACAAAGTAGTAATTGTAATTATAAGAAATTGTAAGATTTTTTGATTTTTAATATTATTGCTTCCTTTTATAGTTTTTTTTTTTTGTAAGAATTTGTATTTATTTTCAGTTTTCTTTTCATATTTACTTGTTTTTCTTATTTTATTCGGATTTTTTATTTT-AATTCAATATTATTTATGGCCGGTTTTTGGTTGGATTTCGTTCCTTGATATTTAGTCGGATTTTTGTTATCGGTTTTTTGTCGGAAATTTTTCATCAGTTTTTTGTCGGAAACTTATCATCGGTTTTTCGTCGGAATTGTTTTGGTCGGATTGTGGTTACAAATTAGCTTTCCTCTGATTTT-------GGTCTTTTTGTCGTCGTTTTTTTT--CTCTCGTTATTTCGTGGATTTTTCCAATGAAATTCCGACCAAACTCCAATTTCGATTGACATAGATCCAACGAGTCATTTCGTCGGAATTTTCTCGGAAACGCTCTTTTCCGTTGACTTTCCGACAAATATTTTCGTCGGAATCATT-------TCTTGTAGTGAAAGTAGAGGAGGAGGAAGTC------ACACCACATGAGAATGATGTTTACTAAA-GATAGGTCCGTCTGAAAACGATATTTTCTTATACGTTTTTCATTACATTTTGTTATTCTTCTCTTCATCTAAACTTT-GTTCTTAATATCATTATTCTTTCATATATTCATCATGTCTTCTTCGCCATCGTTCATGTTTACTTCCGTTATGCATGAGTAATTTCATTAGGTTG------------TTATTGGAAATATATTTAGGCTGCTTCATCTAGATTTGTGAAACAGTTTGTTGCTTGATGAACCATCTTGTTACTGCGCTTAGGTAGATTTACTTTCCGAAAATTGATAAATCACCTTAACTAAATTATATAAGTAAAGTGTCATAGTTTGTGAAAGTTTAGTTATGAATTTTT-GTGAATACTTAGAATTCAGATTGTTTATGTGTGTTTACCGTTTTTAATT-ACTCGCGG-AAGTTGAG-TAAAATAGG-TTGCTAGATAAA-GTAATT-AGTACTGCAGA-GGTAGGTTAA-TTATTAGTTCGAAATTCAAGTTCTTGAATTCGAATAAGCAGAAGATCAATAGATCCCGAATGAGATTGATCGATCCAAGCTGAGAGCGATCAATCCTTGCCTAAGATCGATCGATCTTCTCTATTCCCTGAGTCTTATTTGTCTAGTCGA--TATTGATCCATGATACCCTGCGAATTCTCCTTTGCCCAATGTTTTCTCTCATTGATTTTATCTCAATACTTGCTAGTTCATCTCTATTTTCCACATCATCCACAACCCAAAAACAAACAACCT-TATAATAAACTCGTTGTGTGAATTTTTGGACTTCAGTGGATCGAACCCTAAGTACTATTGTGTTTGCTGCGCACTTACAGTCTTATTTCAGGGTTTAAAATCTGAGCACATCAATTTTTTAACGTCGTTGCCAGG-ACCAATGTAATTGCCTACGAATTTTACACCAGAATTTAGCCTAAGGTACGCGTTTACTTTTTAATTTATTTCTTTATCTTTTTGTGTCTCAGGTTCTCTTGAGAAAAAGATAGATCTTCGACACCGTACAGTTGGAGAATTCGATTCGTTAGATGTTTGCTTCTAAAATCGCAATCCGATATGACCTGCACAACCCCCTGGAGAGTTTAAGATCAGCTCAAAACTTATTGCTTTGGTTGAATGCAATACTAATTACAATTTAGGCTCTCTTAGTCTTTTTATGAGAGCAACCATTGCATTAGTTGTAAGTAGTTTGACTATCTGGGCGAATATTTGCATGTGGTGTGCAAATTTAGTAATTTCAAGTTCATATTTGTTAAGATATGCAAATAAGCATTTTAAAAACACAACTCCATAAT
>JL18_a15_s
GAAACACAAACCCTAATCTCGATCCCCTTTCACAGATGAGCGAAGTGCTCAAATGACCTAAATGATGAAAAATACCCTTGAGCAAAAACATAAAAGATGAAACAAAAAAAAAAA--TCAATCGGACGAAGGAAGAAAACCGAAGAAGAAGAAACAGGAGCTCGATCCGCCGAAATCCCCAAATCGCCGCTCGATCCGCTGACAATCGCCGTCGCGCAACCTCCGCCTTCGACGATTGATCCCTCCGCCGTCGCCGCTCTGTAGATCCGCCGTTGCCTCGGAAGATCTGCCGTCTCGCCACTCGATCCGAAAGTGTGGAGGTAGAGAAATCAAACGTTCTTTCTAACTGAGTTTGTAATTGACTTTGCCATTTTGTTACAGATGCATGATAAAGCTGAATTAGCAGAGATGGCTGTCACTTGCTGCAAAAGAAGGTTTCTATTCAGCATATACTGGAATTGGGTACTTGTATGTCAAATGTTATGGAGTAGATAATAAAAACTACACTTAAGGTAAATTCTCTTTATGGTCTCATTATTCTCAGGCTTGCTTGTTGATTTAGTAGGTATTATCTAATCATAAAGGAACCAAGACAATAAGCTGAAAGATTGTAAAACATTATAGATTAGTCTAACATTCCATTGATATATATGCCTTCAAATGCAGGCAAGAGAATATTTTGAGAAGGTTGTCGACAATGACTATCCTAGTGGGCATTTTAACCTTGGAGTTTTGTTACCGTTTGAGGAATGTTTTGGCTTGCTTTGGTTTTGTTGAGATGTCTGAATCCTTGTTTGTTTTTATTAAATTGACAGTACCATGCTTGATGGTGGGCGTGGCAGAGATTAGAAGACTAGAAATGGTTAAGAGATAGATTAGAAGATTCGTTGATCAATGAAAAGAAACTGGTTTCACAACGCCGATAAGAATTGGCAAAGGTAAGCATAGGCTCGGTCTTGTTTTAGTTTCATGATTCATGATTAATGTTTTTGGA--TTGCTGTTAA-GACCATGTT-ATTGAAT-CTTATTTCTATGAGAGG-TTCAATGGTTTTTCAAGTGGATATAACGATCCTACTTATGTTTAGGTTCTTGCTGAGAATGGCAAAGCTAAAGCTATTGCCTTTGATGAAATTGATAAAGCTCCTGAAG-AGAAGAAGAGAAGAAGAGAGGAATTACAATTGCTACGGTCTGTCTTCTCTCCCATCTTCTAATTGGATTCCACGTCAATATTTTTTCTAGTCATTATATTTGTTTTTAATTTTAGTTTCTATTCTACTGTGATATTCTAATTTAACAAAGTAGTAATTGTAATTATAAGAAATTGTAAGATTTTTTGATTTTTAATATTATTGCTTCCTATTATAGTTTTTTTTTTT-GTAAGAATTTGTATTTATTTTCAGTTTTCTTTTCATATTTACTTGTTTTTCTTATTTTATTCGGATTATTTATTTT-AATTCAATATTATTTATGGCCGGTTTTTGGTTGGATTTCGTTCCTTGATATTTAGTCGGATTTTTTTTATCGGTTTTTTGTCGGAAATTTTTCATCAGTTTTTTGTCGGAAACTTATCATCGGTTTTTCGTCGGAATTGTTTTGGTCGGATTGTGGTTACAAATTAGCTTTCCTCTGATTTT-------GGTCTTTTTGTCGTCGTTTTTTTT--CTCTCGTTATTTCGTGGATTTTTCCAATGAAATTCCGACCAAACTCCAATTTCGATCGACATAGATCCAACGAGTCATTTCGTCGGAATTTTCTCGGAAACGCTCTTTTCCGTCGACTTTCCGACAAATATTTTCGTCGGAATCATTGC--TTTTCTTGTAGTGAAAGTAGAGGAGGA---AGTCGATCGAACACCACATGAGAATGATATTTACTAAA-GATAGGTCCGTCTGAAAACGATATTTTCTTATACGTTTTTCATTACATTTTGTTATTCTTCTTTTCATCTAAACTTT-GTTCTTAATTTCATTATTCTTTCATATATTCATCATGTCTTCTTCGCCATCGTTCATGTTTACTTCCGTTATGCATGAGTAATTTCATTAGGTTG------------TTATTGGAAA--------------------TAGATTTGTGAAACAGTTTGTTGCTTGATGAACCATCTTGTTACTGCGCTTAGGAAGATTTACTTTCCGAAAATTGATAAATCACCTTAACTAAATTATATAAGTAAAGTGTCATAGTTTGTGAAAGTTTAGTTATGAATTTTT-GTGAATACTTAGAATTCAGATTGTTTATGTGTGTTTACCGTTTTTAATT-ACTCGCGG-AAGTTGAG-TAAAATAGG-TTGCTAGATAAA-GTAATT-AGTACTGCAGA-GGTAGGTTAA-TTATTAGTTCGAAATTCAAGTTCTTGAATTCGAATAAGCAGAAGATCAATAGATCCCGAATGAGATTGATCGATCCAAGCTGAGAGCGATCAATCCTTGCCTAAGATCGATCGATCTTCTCTATTCCCTGAGTCTTATTTGTCTAGTCGA--TATTGATCCATGATACCCTGCGAATTCTCCTTTGCCCAATGTTTTCTCTCATTGATTTTATCTCAATACTTGCTAGTTCATCTCTATTTTCCACATCATCCACAACCCAAAAACAAACAACCT-TATAATAAACTCGTTGTGTAAATGTTTGGACTTCAGTGGATCGAACCCTAAGTACTATTGTGTTTGCTGTGCACTTACAGTCTTATTTCAGGGTTTAAAATCTGAGCACATCAATTTTTTAACGTCGTTGCCAGGGACCAATTTAATTTCCTACGAATTTTACACCAGAATTTAGCCTAAGGTACGCGTTTACTTTTTAATTTATTTCTTTATCTTTTTGTGTCTCAGGTTCTCTTGAGAAAAAGATAGATCTTCGACACCGTACAGTTGGAGAATTCGATTCGTTAGATGTTTGCTTCTAAAATCGCAATCCAATATGACCTGCACAACCCCCTGGAGAGTTTAAGATCAGCTCAAAACTTATTGCTTTGGTTGAATGCAATACTAATTACAATTTAGGCTCTCTTAGTCTTTTTATGAGAGCAACCATTGCATTAGTTGTAAGTAGTTTGACTATCTGGGCGAATATTTGCATGTGGTGTGCAAATTTAGTAATTTCAAGTTCATATTTGTTAAGATATGCAAATAAACATTTTAAAAACACAACTCCATAAT
>JL48_a18_uba
GAAACACAAACCCTAATCTCGATCCCCTTTCACAAATGAGCGAAGTGCTCAAATGACCTAAATGATGAAAAATACCCTTGAGCAAAACCATAAAAGATGAAAGAAAAAAAAAAAAATCAATCGGACGAAGGAAGAAAACCAAAGAAGAAGAAACAGGAGCTCGATCCGC-----------------------------CGACAATCGCCGTCGCGCAACCTCCGCCTTCGACGATTGATCCCTCCGCCGTCGCCGCTCTGTAGATTCGCCGTTGCCTCGGAAGATCTGCCGTCTCGCCACTCGATCCGAAAGTGTGGAGGTAGAGAAATCAAACGTTCTTTCTAACTGAGTTTGTAATTGACTTTGCCATTTTGTTACAGATGCATGATAAAGCTGAATTAGCAGAGATGGCTGTCACTTGCTGCAAAAGAAGGTCTCTATTCAGCATATACTGGAATTGGGTACTTGTATGTCAAATGTTATGGAGTAGATAATAAAAACTACACTTAAGGTAAATTCTCTTTATGGTCTCATTATTCTCAGGCTTGCTTGTTGATTTAGTAGGTATTATCTAATCATATAGGAACCGAGACAATAAGGTGAAAGATTGTAAAACATTATAGATTAGTCTAACATTCCATTGATATATATGCCTTCAAATGCAGGCAAGAGAATATTTTGAGAAGGTTGTCGACAATGACTATCCTAGTGGGCATTTTAACCTTGGAGTTTTGTTACCGTTTGAGGAATGTTTTGGCTTGCTTTGGTTTTGTTGAGATGTCTGAATCCTTGTTTGTTTTTATTAAATTGACAGTACCATGCTTGATGGTGGGCGTGGCAGAGATTAGAAGATTAGAAATGGTTAAGAGATAGATTAGAAGATTCATTGATCAATGAAAAGAAACTGGTTTCACAACGCCGATAAGAATTGGCAAAGGTAAGCATAGGCTCGGTCTTGTTTTAGTTTCATGATTCATGATTAATGTTTTTGGA--TTGCTGTTAA-GACCATGTT-ATTGAAT-CTTATTTCTATGAGAGG-TTCAATGGTTTTTCAAGTGGATATAACGATCCTACTTATGTTTAGGTTCTTGCTGAGAATGGCAAAGCTAAAGCTATTGCCTTTGATGAAATTGATAAAGCTCCTGAAG-AGAAGAAGAGAAGAAGAGAGGAATTACAATTGCTACGGTCTGTCTTCTCTCCCATCTTCTAATTGGATTCCACGTCAATATTTTTTCTAGTCATTATATTTGTTTTTAATTTTAGTTTCTATTCTACTGTGATATTCTAATTTAACAAAGTAGTAATTGTAATTATAAGAAATTGTAAGATTTTCTGATTTTTAATATTATTGCTTCCTTTTATAGTTTTTTTTTTT-GTAAGAATTTGTATTTATTTTCAGTTTTCTTTTCATATTTACTTGTTTTTCTTATTTTATTCGGATTTTTTATTTT-AATTCAATATTATTTATGGCCGGTTTTTGGTTGGATTTCGTTCCTTGATATTTAGTCGGATTTTTGTTATCGGTTTTTTGTCGGAAATTTTTCATCAGTTTTTTGTCGGAAACTTATCATCGGTTTTTCGTCGGAATTGTTTTGGTCGGATTGTGGTTACAAATTAGCTTTCCTCTGATTTT-------GGTCTTTTTGTCGTCGTTTTTTTT--CTCTCGTTATTTCGTGGATTTTTCCAATGAAATTCCGACCAAACTCCAATTTCGATCGACATAGATCCAACGAGTCATTTCGTCGGAATTTTCTCGGAAACGCTCTTTTCCGTCGACTTTCCGACAAATATTTTCGTCGGAATCATTGC--TTTTCTTGTAGTGAAAGTAGAGGAGGA---GGTCGATCGAACACCACATGAGAATGATATTTACTAAA-GATAGGTCCGTCTGAAAACGATATTTTCTTATACGTTTTTCATTACATTTTGTTATTCTTCTCTTCATCTAAACTTT-GTTCTTAATATCATTATTCTTTCATATATTCATCATTTCTTCTTCGCCATCGTTCATGTTTACTTCCGTTATGCATGAGTAATTTCATTAGGTTG------------TTATTGGAAATATATTTAGGGTGGTTCATCTAGATTTGTGAAACAGTTTGTTGCTTGATGAACCATCTTGTTACTGCGCTTAGGTAGATTTACTTTCCGAAAATTGATAAATCACCTTAACTAAATTATATAAGTAAAGTGTCATAGTTTGTGAAAGTTTAGTTATGAATTTTT-GTGAATACTTAGAATTCAGATTGTTTATGTGTGTTTACCGTTTTTAATT-ACTCGCGG-AAGTTGAG-TAAAATTGG-TTGCTAGATAAA-GTAATT-AGTACTGCAGA-GGTAGGTTAA-TTATTAGTTCGAAATTCAAGTTCTTGAATTCGAATAAGCAGAAGATCAATAGATCCCGAATGAGATTGATCGATCCAAGCTGAGAGCGATCAATCCTTGCCTAAGATCGATCGATCTTCTCTATTCCCTGAGTCTTATTTGTCTAGTCGA--TATTGATCCATGATACCCTGCGAATTCTCCTTTGCCCAATGTTTTCTCTCATTGATTTTATCTCAATACTTGCTAGTTCATCTCTATTTTCCACATCATCCACAACCCAAAAACAAACAACCT-TATAATAAACTCGTTGTGTAAATGTTTGGACTTCAGTGGATCGAACCCTAAGTACTATTGTGTTTGCTGTGCACTTACAGTCTTATTTCAGGGTTTAAAATCTGAGCACATCAATTTTTTAACGTCGTTGCCAGGGACCAATTTAATTTCCTACGAATTTTACACCAGAATTTAGCCTAAGGTACGCGTTTACTTTTTAATTTATTTCTTTATCTTTTTGTGTCTCAGGTTCTCTTGAGAAAAAGATAGATCTTCGACACCGTACAGTTGGAGAATTCGATTCGTTAGATGTTTGCTTCTAAAATCGCAATCCAATATGACCTGCACAACCCCCTGGAGAGTTTAAGATCAGCTCAAAACTTATTGCTTTGGTTGAATGCAATACTAATTACAATTTAGGCTCTCTTAGTCTTTTTATGAGAGCAACCATTGCATTAGTTGTAAGTAGTTTGACTATCTGGGCGAATATTTGCATGTGGTGTGCAAATTTAGTAATTTCAAGTTCATATTTGTTAAGATCTGCAAATAAACATTTTAAAAACACAACTCCATAAT
>JL97_a17_uba
GAAACACAAACCCTAATCTCGATCCCCTTTCACAAATGAGCGAAGTGCTCAAATGACCTAAATGATGAAAAATACCCTTGAGCAAAACCATAAAAGATGAAAGAAAAAAAAAAA--TCAATCGGACGAAGGAAGAAAACCAAAGAAGAAGAAACAGGAGCTCGATCCGC-----------------------------CGACAATCGCCGTCGCGCAACCTCCGCCTTCGACGATTGATCCCTCCGCCGTCGCCGCTCTGTAGATCCGCCATTGCCTCGGAAAATCTGCCGTCTCGCCACTCGATCCGAAAGTGTGGAGGTAGAGAAATCAAACGTTCTTTCTAACTGAGTTTGTAATTGACTTTGCCATTTTATTACAAATGCATGATAAAGCTGAATTAGCAGAGATGGCTGTTACTTGCTGCAAAAGAAGGTCTCTATTCAGCATATACTGGAATTGGGTACTTGTATGTCAAATGTTATGGAGTAGATAATAAAAACTACATTTAAGGTAAATTCTCTTTATGGTCTCATTATTCCCAGGCTTGCTTGTTGATTTAGCAGGTATTATCTAATCATAAAGGAACCGAGACAATAAGGTGAAAGATTGTAAAACATTATAGATTAGTCTAACATTCCATTGATATATATGCCTTCAAATGCAGGCAAGAGAATATTTTGAGAAGG-----------------CCTGTTCGACATTTTAACCTTGGAGTTTTGTTACCGTTTGAGGATTGTTTTGGCTTGCTTTGGTTTTGTAGAGATGTCTGAATCCTTGTTTGTTTTTATTAAATTGACAGTACCATGCTTGATGGTGGGCGTGGCAGAGATTAGAAGATTAGAAATGGTTAAGAAATAGATTAGAAGATTCGTTGATCAATGAAAAGAAACTGGTTTCACAATGCCGA------------AAGGTAAGCATAGGCTCGGTCTTGTTTTAGTTTCATGATTCATGATTAATGTTTTTGAA--TTGCTATTAA-GACCATGTT-ATTGAAT-CTTATTTCTATGAGAGG-TTCAATGGTTTTTCAAGTGGATATAATAATCCTACTTATGTTTAGGTTCTTGCTGAGAATGGCAAAGCTAAAGCTATTGCCTTTGATGAAATTAATAAAGCTCCTGAAG-AGAAGAAGAGA--------GGAATTACAATTGCTACGGTCTGTCTTCTCTCCCATCTTCTAATTGGATTTCAAGTCAATATTTTTTCTAGTCATTATATTTGTTTTTAATTTTAGATTCTATTCTACTGTGATATTCTAATTTAACAAAGTAGTAATTGTAATTATAAGAAATTGTAAGATTTTTTGATTTTTAATATTATTGCTTCCTTTTATAGTTTTTTTTT--GGTAAGAATTTGTATTTATTTTCAGTTTTCTTTTCATATTTACTT-TTTTTCTTATTTTATTCGGATTTTTTATTTT-AATTCAATATTATTTATGGCCGGTTTTTGGTTGGATTTCGTTCCTTGATATTTAGTCGGATTTTTGTTATCGGTTTTTTGTCGGAAATTTTTCATCAGTTTTTTGTCGGAAACTTATCATCGGTTTTTCGTCGGAATTGTTTTGGTCGGATTGTGGTTACAAATTAGCTTTCCTCTGATTTT-------GGTCTTTTTGTCGTCGTTTTTTTT--CTCTCGTTATTTCGTGGATTTTTCCAATGAAATTCCGACCAAACTCCAATTTCGATCGACATAGATCCAACGAGTCATTTCGTCGGAATTTTCTCGGAAACGCTCTTTTCCGTCGACTTTCCGACAAATATTTTCGTCGGAATCATTGC--TTTTCTTGTAGTGAAAGTAGAGGAGGA---AGTCGATCGAACACCACATGAGAATGATATTTACTAAA-GATAGGTCCGTCTGAAAACGATATTTTCTTATACGTTTTTCATTACATTTTGTTATTCTTCTCTTCATCTAAACTTT-GTTCTTAATATCATTATTCTTTCATATATTCATCATTTCTTCTTCGCCATCGTTCATGTTTACTTCCGTTATGCATGAGTAATTTCATTAGGTTG------------TTATTGGAAATATATTTAGGGTGGTTCATCTAGATTTGTGAAACAGTTTGTTGCTTGATGAACCATCTTGTTACTGCGCTTAGGTAGATTTACTTTCCGAAAATTGATAAATCACCTTAACTAAATTATATAAGTAAAGTGTCATAGTTTGTGAAAGTTTAGTTATGAATTTTT-GTGAATACTTAGAATTCAGATTGTTTATGTGTGTTTACCGTTTTTAATT-ACTCGCGG-AAGTTGAG-TAAAATAGG-TTGCTAGATAAA-GTAATT-AGTACTGCAGA-GGTAGGTTAA-TTATTAGTTCGAAATTCAAGTTCTTGAATTCGAATAAGCAGAAGATCAATAGATCCCGAATGAGATTGATCGATCCAAGCTGAGAGCGATCAATCCTTGCCTAAGATCGATCGATCTTCTCTATTCCCTGAGTCTTATTTGTCTAGTCGA--TATTGATCCATGATACCCTGCGAATTCTCCTTTGCCCAATGTTTTCTCTCATTGATTTTATCTCAATACTTGCTAGTTCATCTCTATTTTCCACATCATCCACAACCCAAAAACAAACAACCT-TATAATAAACTCGTTGTGTAAATGTTTGGACTTCAGTGGATCGAACCCTAAGTACTATTGTGTTTGCTGTGCACTTACAGTCTTATTTCAGGGTTTAAAATCTGAGCACATCAATTTTTTAACGTCGTTGCCAGGGACCAATTTAATTTCCTACGAATTTTACACCAGAATTTAGCCTAAGGTACGCGTTTACTTTTTAATTTATTTCTTTATCTTTTTGTGTCTCAGGTTCTCTTGAGAAAAAGATAGATCTTCGACACCGTACAGTTGGAGAATTCGATTCGTTAGATGTTTGCTTCTAAAATCGCAATCCAATATGACCTGCACAACCCCCTGGAGAGTTTAAGATCAGCTCAAAACTTATTGCTTTGGTTGAATGCAATACTAATTACAATTTAGGCTCTCTTAGTCTTTTTATGAGAGCAACCATTGCATTAGTTGTAAGTAGTTTGACTATCTGGGCGAATATTTGCATGTGGTGTGCAAATTTAGTAATTTCAAGTTCATATTTGTTAAGATCTGCAAATAAACATTTTAAAAACACAACTCCATAAT
>JL48_a16_uba
GAAACAGAAACCCTAATCTCGATCCCCTTTCACAGATGAGCGAAGTGCTCAAATGACCTAAATGATGAAAAATACCCTTGAGCAAAAACATAAAAGATGAAACAAAAAAAAAAA--TCAATCGGACGAAGGAAGAAAACCGAAGAAGAAGAAACAGGAGCTCGATCCGCCGAAATCCCCAAATCGCCGCTCGATCCGCCGACAATCGCCGTCGCGCAACCTCCGCCTTCGACGATTGATCCCTCCGACGTCGCCGCTCTGTAGATTCGCCGTTGCCTCGGAAGATCTGCCGTCTCGCCACTCGATCCGAAAGTGTGGAGGTAGAGAAATCAAACGTTCTTTCTAACTGAGTTTGTAATTGACTTTGCCATTTTGTTACAGATGCATGATAAAGCTGAATTAGCAGAGATGGCTGTCACTTGCTGCAAAAGAAGGTCTCTATTCAGCATATACTGGAATTGGGTACTTGTATGTCAAATGTTATGGAGTAGATAATAAAAACTACACTTAAGGTAAATTCTCTTTATGGTCTCATTATTCTCAGGCTTGCTTGTTGATTTAGCAGGTATTATCTAATCATATAGGAACTGAGACAATAAGGTGAAAGATTGTAAAACATTATAGATTAGTCTAACATTCCATTGATATATATGCCTTCAAATGCAGGCAAGAGAATATTTTGAGAAGGTTGTCGACAATGACGATCCTAGTGGGCATTTTAACCTTGGAGTTTTGTTACCGTTTGAGGAATGTTTTGGCTTGCTTTGGTTTTGTTGAGATGTCTGAATCCTTGTTTGTTTTTATTAAATTGACAGTACCGTGCTTGATGGTGGGCGTGGCAGAGATTAGAAGATTAGAAATGGTTAAGAGATAGATTAGAAGATTCATTGATCAATGAAAAGAAACTGGTTTCACAACGCCGATAAGAATCGGCAAAGGTAAGCATAGGCTCGGTCTTGTTTTAGTTTCATGATTCATGATTAATGTTTTTGGA--TTGCTGTTAA-GACCATGTT-ATTGAAT-CTTATTTCTATGAGAGG-TTCAATGGTTTTTCAAGTGGATATAATAATCCTACTTATGTTTAGGTTCTTGCTGAGAATGGCAAAGCTAAAGCTATTGCCTTTGATGAAATTAATAAAGCTCCTGAAGGAGAAGAAGAGA--------GGAATTACAATTGCTACGGTCTGTCTTCTCTCCCATCTTCTAATTGGATTTCAAGTCAATATTTTTTCTAGTCATTATATTTGTTTTTAATTTTAGATTCTATTCTACTGTGATATTCTAATTTAACAAAGTAGTAATTGTAATTATAAGAAATTGTAAGATTTTTTGATTTTTAATATTATTGCTTCCTTTTATAGTTTTTTTTT--GGTAAGAATTTGTATTTATTTTCAGTTTTCTTTTCATATTTACTT-TTTTTCTTATTTTATTCAGAATTTTTTTTTT-AATTCAATATTATTTATGGTTGTTTTTTGGTCGGATTTCGTTCCTTGAT--------------------------------------------------TTTTTGTCGGAAACTTATCAACGGTTTTTCGTCGGAATTGTTTTGGTCGGATTGTGGTTACAAATTAGATTTCCTCTGATTT--------GGTCTTTTTGTCGTCGGTTTTTTTTTCTCTCGTTATTTCGTAGATTTTTCCAATGAAATTCTGACCAAACTCCAATTTCGATCGACATAGATCCAACGAGTCATTTCGTCCGAATTTTCTCGGAAACGCTCTTTTCCGTCGACTTTCCGACAAATATTTTCGTCGGAATCATTGCCTTTTTCTTGTAGTGAAAGTAGAGGAGGAGGAAGTCGATCGAACACCACATGAGAATGGTATTTACTAAA-GATAGGTCCGTCTGAAAACGATATTTTCTTATACGTTTTTCATTACATTTTGTTATTCCTCTCTTCATCTAAACTTT-GTTCTTAATATCATTATTCTTTCATATATTCATCATGTCTTCTTCGCCATCGTTCATGTTTACTTCCGTTATGCATGAGTAATTTCATTAGGTTGATCATTAGGTTGTTATTGGAAATATATTTAGGGT---TCATCTAGATTTGTGAAACAGTTTGTTGCTTGATGAACCATCTTGTTACTGCCCTTAGGTAGATTTACTTTCCGAAAATTGATAAATCACCTTAACTAAATTATATAAGTAAAGTGTCATAGTTTGTGAAAGTTTAGTTATGAATTTTT-GTGAATACTTAGAATTCAGATTGTTTATGTGTGTTTACCGTTTTTAATT-ACTCGCGG-AAGTTGAG-TAAAATAGG-TTGCTAGATAAA-GTAATT-AGTACTGCAGA-GGTAGGTTAA-TTATTAGTTCGAAATTCAAGTTCTTGAATTCGAATAAGCAGAAGATCAATAGATCCCGAATGAGATTGATCGATCCAAGCTGAGAGCGATCAATCCTTGCCTAAGATCGATCGATCTTCTCTATTCCCTGAGTCTTATTTGTCTAGTCGA--TATTGATCCATGATACCCTGCGAATTCTCCTTTGCCCAATGTTTTCTCTCATTGATTTTATCTCAATACTTGCTAGTTCATCTCTATTTTCCACATCATCCACAACCCAAAAACAAACAACCT-TATAATAAACTCGTTGTGTAAATGTTTGGACTTCAGTGGATCGAACCCTAAGTACTATTGTGTTTGCTGTGCACTTACAGTCTTATTTCAGGGTTTAAAATCTGAGCACATCAATTTTTTAACGTCGTTGCCAGGGACCAATTTAATTTCCTACGAATTTTACACCAGAATTTAGCCTAAGGTACGCGTTTGCTTTTTAATTTATTTCTTTATCTTTTTGTGTCTCAGGTTCTCTTGAGAAAAAGATAGATCTTCGACACCGTACAGTTGGAGAATTCGATTCGTTAGATGTTTGCTTCTAAAATCGCAATCCAATATGACCTGCACAACCCCCTGGAGAGTTTAAGATCAGCTCAAAACTTATTGCTTTGGTTGAATGCAATACTAATTACAATTTAGGCTCTCTTAGTCTTTTTATGAGAGCAACCATTGCATTAGTTGTAAGTAGTTTGACTATCTGGGCGAATATTTGCATGTGGTGTGCAAATTTAGTAATTTCAAGTTCATATTTGTTAAGATCTGCAAATAAACATTTTAAAAACACAACTCCATAAT
>JL102_a19_uba
GAAACAGAAACCCTAATCTCGATCCCCTTTCACAGATGAGCGAAGTGCTCAAATGACCTAAATGATGAAAAATACCCTTGAGCAAAAACATAAAAGATGAAACAAAAAAAAAA---TCAATCGGACGAAGGAAGAAAACCGAAGAAGAAGAAACAGGAGCTCGATCCGCCGAAATCCCCAAATCGCCGCTCGATCCGCCGACAATCGCCGTCGCGCAACCTCCGCCTTCGACGATTGATCCCTCCGCCGTCGCCGCTCTGTAGATTCGCCGTTGCCTCGGAAGATCTGCCGTCTCGCCACTCGATCCGAAAGTGTGGAGGTAGAGAAATCAAACGTTCTTTCTAACTGAGTTTGTAATTGACTTTGCCACTTTGTTACAGATGCATGATAAAGCTGAATTAGCAGAGATGGCTGTCACTTGCTGCAAAAGAAGGTCTCTATTCAGCATATACTGGAATTGGGTACTTGTATGTCAAATGTTATGGAGTAGATAATAAAAACTACACTTAAGGTAAATTCTCTTTATGGTCTCATTATTCTCAGGCTTGCTTGTTGATTTAGTAGGTATTATCTAATCATATAGGAACCGAGACAATAAGGTGAAAGATTGTAAAACATTATAGATTAGTCTAACATTCCATTGATATATATGCCTTCAAATGCAGGCAAGAGAATATTTTGAGAAGGTTGTCGACAATGACTATCCTAGTGGGCATTTTAACCTTGGAGTTTTGTTACCGTTTGAGGAATGTTTTGGCTTGCTTTGGTTTTGTTGAGATGTCTGAATCCTTGTTTGTTTTTATTAAATTGACAGTACCATGCTTGATGGTGGGCGTGGCAGAGATTAGAAGATTAGAAATGGTTAAGAGATAGATTAGAAGATTCATTGATCAATGAAAAGAAACTGGTTTCACAACGCCGATAAGAATTGGCAAAGGTAAGCATAGGCTCGGTCTTGTTTTAGTTTCATGATTCATGATTAATGTTTTTGGA--TTGCTGTTAA-GACCATGTT-ATTGAAT-CTTATTTCTATGAGAGG-TTCAATGGTTTTTCAAGTGGATATAACGATCCTACTTATGTTTAGGTTCTTGCTGAGAATGGCAAAGCTAAAGCTATTGCCTTTGATGAAATTGATAAAGCTCCTGAAG-AGAAGAAGAGAAGAAGAGAGGAATTACAATTGCTACGGTCTGTCTTCTCTCCCATCTTCTAATTGGATTCCACGTCAATATTTTTTCTAGTCATTATATTTGTTTTTAATTTTAGTTTCTATTCTACTGTGATATTCTAATTTAACAAAGTAGTAATTGTAATTATAAGAAATTGTAAGATTTTCTGATTTTTAATATTATTGCTTCCTTTTATAGTTTTTTTT----GTAAGAATTTGTATTTATTTTCAGTTTTCTTTTCATATTTACTTGTTTTTCTTATTTTATTCGGATTTTTTTTTTT-AATTCAATATTATTTATGGTCGTTTTTTGGTCGGATTTCGTTCCTTGAT--------------------------------------------------TTTTTGTCGGAAACTTATCAACGGTTTTTCGTCGGAATTGTTTTGGTCGGATTGTGGTTACAAATTAGATTTCCTCTGATTTT-------GGTCTTTTTGTCGTCGGTTTTTTTT-CTCTCGTTATTTCGTAGATTTTTCCAATGAAATTCTGACCAAACTCCAATTTCGATCGACATAGATCCAACGAGTCATTTCGTCCGAATTTTCTCGGAAACGCTCTTTTCCGTCGACTTTCCGACAAATATTTTCGTCGGAATCATTGCCTTTTTCTTGTAGTGAAAGTAGAGGAGGAGGAAGTCGATCGAACACCACATGAGAATGATATTTACTAAA-GATAGGTCCGTCTGAAAACGATATTTTCTTATACGTTTTTCATTACATTTTGTTATTCTTCTCTTCATCTAAACTTT-GTTCTTAATATCATTATTCTTTCATATATTCATCATGTCTTCTTCGCCATCGTTCATGTTTACTTCCGTTATGCATGAGTAATTTCATTAGGTTGATCATTAGGTTGTTATTGGAAATATATTTAGGGT---TCATCTAGATTTGTGAAACAGTTTGTTGCTTGATGAACCATCTTGTTACTGCCCTTAGGTAGATTTACTTTCCGAAAATTGATAAATCACCTTAACTAAATTATATAAGTAAAGTGTCATAGTTTGTGAAAGTTTAGTTATGAATTTTT-GTGAATACTTAGAATTCAGATTGTTTATGTGTGTTTACCGTTTTTAATT-ACTCGCGG-AAGTTGAG-TAAAATAGG-TTGCTAGATAAA-GTAATT-AGTACTGCAGA-GGTAGGTTAA-TTATTAGTTTGAAATTCAAGTTCTTGAATTCGAATAAGCAGAAGATCAATAGATCCCGAATGAGATTGATCGATCCAAGCTGAGAACGATCAATCCTTGCTTAAGATCGATCGATCTTCTCTATTCCCTGAATCTTATTTGTTTAGTCGA--TATTGATCCATGATACCCTACGAATTCTCTTTTGCCCAATGTTTTCTCTCATTGATTTAATCTCAATACTTGCTAGTTCATCTCTATTTTCCACATCATCCACAACCCAAAA-CAAACAACCT-AGTAATAAACTCGTTGTGTGAATTTTTGGACTTCAGTGGATCGAACCCTAAGTACTATTGTGTTTGCTGTGCACT-ACAGTCTTATTTCAGGGTTTAAAATCTGAGCACATCAATTTTTTAACGTCGTTCCCGGGGACTAGTGTAATTGCCTACGAATTTTACACCAGAATTTAGCCTAAGGTACGCGTTTACTTTTTAATTTATTTCTTTATCTTTT-GTGTCTCAGGTTCTCTTGAGAAAAAGATAGATCTTCGACACCGTACAGTTGGAGAATTCGATTCGTTAGAAGTTTGCTTCTAAAATCGCAATCCGATATGACCTGCACAACCCCCTGGAGAGTTTAAGATTAGCTCAAAACTTATTGCTTTGGTTGAATGCAATACTAATTACAATTTAGGCTCTCTTAGTCTTTTTATGAGAGCAACCATTGCATTAGTTGTAAATAGTTTGACTATCTGGGCGAATATTTGCATGTGGTGTGCAAATTTAGTAATTTCAAGTTCATATTTGTTAAGATATGCAAATAAAAATTT-AAAAACACAACTCCATAAT
>ES773_s1_s
GAAACACAAACCCTAATCTCGATCCCCTTTCACAAATGAGCGAAGTGCTCAAATGACCTAAATGATGAAAAATACCCTTGAGCAAAACCATAAAAGATGAAAGAAAAAAAAAA---TCAATCGGACGAAGGAAGAAAACCAAAGAAGAAGAAACAGGAGCTCGATCCGC-----------------------------CGACAATCGCCGTCGCGCAACCTCCGCCTTCGACGATTGATCCCTCCGCCGTCGCCGCTCTGTAGATCCGCCATTGCCTCGGAAGATCTGCCGTCTCGCCACTCGATCCGAAAGTGTGGAGGTAGAGAAATCAAACGTTCTTTCTAACTGAGTTTGTAATTGACTTTGCCATTTTATTACAAATGCATGATAAAGCTGAATTAGCAGAGATGGCTGTCACTTGCTGCAAAAGAAGGTCTCTATTCAGCATATACTGGAATTGGGTACTTGTATGTCAAATGTTATGGAGTAGATAATAAAAACTACATTTAAGGTAAATTCTCTTTATGGTCTCATTATTCCCAGGCTTGCTTGTTGATTTAGCAGGTATTATCTAATCATAAAGGAACCGAGACAATAAGGTGAAAGATTGTAAAACATTATAGATTAGTCTAACATTCCATTGATATATATGCCTTCAAATGCAGGCAAGAGAATATTTTGAGAAGG------------------CTG-TCGACATTTTAACCTTGGAGTTTTGTTACCGTTTGAGGAATGTTTTGGCTTGCTTTGGTTTTGTAGAGATGTCTGAATCCTTGTTTGTTTTTATTAAATTGACAGTACCATGCTTGATGGGGGGCGTGGCAGAGATTAGAAGATTAGAAATGGTTAAGAAATAGATTAGAAGATTCGTTGATCAATGAAAAGAAACTGGTTTCACAATGCCGA------------AAGGTAAGCATAGGCTCGGTCTTGTTTTAGTTTCATGATTCATGATTAATGTTTTTGAA--TTGCTGGTAA-GACCATGTT-ATTGAAT-CTTATTTCTATGAGAGG-TTCAATGGTTTTTCAAGTGGATATAATAATCCTACTTATGTTTAGGTTCTTGCTGAGAATGGCAAAGCTAAAGCTATTGCCTTTGATGAAATTAATAAAGCTCCTGAAG-AGAAGAAGAGA--------GGAATTACAATTGCTACGGTCTGTCTTCTCTCCCATCTTCTAATTGGATTTCAAGTCAATATTTTTTCTAGTCATTATATTTGTTTTTAATTTTAGATTCTATTCTACTGTGATATTCTAATTTAACAAAGTAGTAATTGTAATTATAAGAAATTGTAAGATTTTTTGATTTTTAATATTATTGCTTCCTTTTATAGTTTTTTTTTT-GGTAAGAATTTGTATTTATTTTCAGTTTTCTTTTCATATTTACTTTTTTTTCTTATTTTATTCAGAATTTTTTTTTT-AATTCAATATTATTTATGGTCGTTTTTTGGTCGGATTTCGTTCCTTGAT--------------------------------------------------TTTTTGTCGGAAACTTATCAACGGTTTTTCGTCGGAATTGTTTTGGTCGGATTGTGGTTACAAATTAGATTTCCTCTGATTTT-------GGTCTTTTTGTCGTCGGTTTTTTTT-CTCTCGTTATTTCGTAGATTTTTCCAATGAAATTCTGACCAAACTCCAATTTCGATCGACATAGATCCAACGAGTCATTTCGTCCGAATTTTCTCGGAAACGCTCTTTTCCGTCGACTTTCCGACAAATATTTTCGTCGGAATCATTGCCTTTTTCTTGTAGTGAAAGTAGAGGAGGAGGAAGTCGATCGAACACCACATGAGAATGATATTTACTAAA-GATAGGTCCGTCTGAAAACGATATTTTCTTATACGTTTTTCATTACATTTTGTTATTCTTCTCTTCATCTAAACTTT-GTTCTTAATATCATTATTCTTTCATATATTCATCATGTCTTCTTCGCCATCGTTCATGTTTACTTCCGTTATGCATGAGTAATTTCATTAGGTTGATCATTAGGTTGTTATTGGAAATATATTTAGGGT---TCATCTAGATTTGTGAAACAGTTTGTTGCTTGATGAACCATCTTGTTACTGCCCTTAGGTAGATTTACTTTCCGAAAATTGATAAATCACCTTAACTAAATTATATAAGTAAAGTGTCATAGTTTGTGAAAGTTTAGTTATGAATTTTT-GTGAATACTTAGAATTCAGATTGTTTATGTGTGTTTACCGTTTTTAATT-ACTCGCGG-AAGTTGAG-TAAAATAGG-TTGCTAGATAAA-GTAATT-AGTACTGCAGA-GGTAGGTTAA-TTATTAGTTCGAAATTCAAGTTCTTGAATTCGAATAAGCAGAAGATCAATAGATCCCGAATGAGATTGATCGATCCAAGCTGAGAACGATTAATCCTTGCTTAAGATCGATCGATCTTCTCTATTCCCTGAATCTTATTTGTTTAGTCGA--TATTGATCCATGATACCCTACGAATTCTCTTTTGCCCAATGTTTTCTCTCATTGATTTAATCTCAATACTTGCTAGTTCATCTCTATTTTCCACATCATCCACAACCCAAAAC-AAACAACCT-AGTAATAAACTCGTTGTGTGAATTTTTGGACTTTAGTGGATCGAACCCTAAGTACTATTGTGTTTGCTGTGCACT-ACAGTCTTATTTCAGGGTTTAAAATCTGAGCACATCAATTTTTTAACGTCGTTCCCGGGGACTAGTGTAATTGCCTACGAATTTTACACCAGAATTTAGCCTAAGGTACGCGTTTACTTTTTAATTTATTTCTTTATCTTTT-GTGTCTCAGGTTCTCTTGAGAAAAAGATAGATCTTCGACACCGTACAGTTGGAGAATTCGATTCGTTAGAAGTTTGCTTCTAAAATCGCAATCCGATATGACCTGCACAACCCCCTGGAGAGTTTAAGATTAGCTCAAAACTTATTGCTTTGGTTGAATGCAATACTAATTACAATTTAGGCTCTCTTAGTCTTTTTATGAGAGCAACCATTGCATTAGTTGTAAATAGTTTGACTATCTGGGCGAATATTTGCATGTGGTGTGCAAATTTAGTAATTTCAAGTTCATATTTGTTAAGATATGCAAATAAAAATTT-AAAAACACAACTCCATAAT
>JL53_s1_s
GAAACACAAACCCTAATCTCGATCCCCTTTCACAAATGAGCGAAGTGCTCAAATGACCTAAATGATGAAAAATACCCTTGAGCAAAACCATAAAAGATGAAAGAAAAAAAAAA---TCAATCGGACGAAGGAAGAAAACCAAAGAAGAAGAAACAGGAGCTCGATCCGC-----------------------------CGACAATCGCCGTCGCGCAACCTCCGCCTTCGACGATTGATCCCTCCGCCGTCGCCGCTCTGTAGATCCGCCATTGCCTCGGAAGATCTGCCGTCTCGCCACTCGATCCGAAAGTGTGGAGGTAGAGAAATCAAACGTTCTTTCTAACTGAGTTTGTAATTGACTTTGCCATTTTATTACAAATGCATGATAAAGCTGAATTAGCAGAGATGGCTGTCACTTGCTGCAAAAGAAGGTCTCTATTCAGCATATACTGGAATTGGGTACTTGTATGTCAAATGTTATGGAGTAGATAATAAAAACTACATTTAAGGTAAATTCTCTTTATGGTCTCATTATTCCCAGGCTTGCTTGTTGATTTAGCAGGTATTATCTAATCATAAAGGAACCGAGACAATAAGGTGAAAGATTGTAAAACATTATAGATTAGTCTAACATTCCATTGATATATATGCCTTCAAATGCAGGCAAGAGAATATTTTGAGAAGG------------------CTG-TCGACATTTTAACCTTGGAGTTTTGTTACCGTTTGAGGAATGTTTTGGCTTGCTTTGGTTTTGTAGAGATGTCTGAATCCTTGTTTGTTTTTATTAAATTGACAGTACCATGCTTGATGGGGGGCGTGGCAGAGATTAGAAGATTAGAAATGGTTAAGAAATAGATTAGAAGATTCGTTGATCAATGAAAAGAAACTGGTTTCACAATGCCGA------------AAGGTAAGCATAGGCTCGGTCTTGTTTTAGTTTCATGATTCATGATTAATGTTTTTGAA--TTGCTGGTAA-GACCATGTT-ATTGAAT-CTTATTTCTATGAGAGG-TTCAATGGTTTTTCAAGTGGATATAATAATCCTACTTATGTTTAGGTTCTTGCTGAGAATGGCAAAGCTAAAGCTATTGCCTTTGATGAAATTAATAAAGCTCCTGAAG-AGAAGAAGAGA--------GGAATTACAATTGCTACGGTCTGTCTTCTCTCCCATCTTCTAATTGGATTTCAAGTCAATATTTTTTCTAGTCATTATATTTGTTTTTAATTTTAGATTCTATTCTACTGTGATATTCTAATTTAACAAAGTAGTAATTGTAATTATAAGAAATTGTAAGATTTTTTGATTTTTAATATTATTGCTTCCTTTTATAGTTTTTTTTTT-GGTAAGAATTTGTATTTATTTTCAGTTTTCTTTTCATATTTACTTTTTTTTCTTATTTTATTCAGAATTTTTTTTTT-AATTCAATATTATTTATGGTCGTTTTTTGGTCGGATTTCGTTCCTTGAT--------------------------------------------------TTTTTGTCGGAAACTTATCAACGGTTTTTCGTCGGAATTGTTTTGGTCGGATTGTGGTTACAAATTAGATTTCCTCTGATTTT-------GGTCTTTTTGTCGTCGGTTTTTTTT-CTCTCGTTATTTCGTAGATTTTTCCAATGAAATTCTGACCAAACTCCAATTTCGATCGACATAGATCCAACGAGTCATTTCGTCCGAATTTTCTCGGAAACGCTCTTTTCCGTCGACTTTCCGACAAATATTTTCGTCGGAATCATTGCCTTTTTCTTGTAGTGAAAGTAGAGGAGGAGGAAGTCGATCGAACACCACATGAGAATGATATTTACTAAA-GATAGGTCCGTCTGAAAACGATATTTTCTTATACGTTTTTCATTACATTTTGTTATTCTTCTCTTCATCTAAACTTT-GTTCTTAATATCATTATTCTTTCATATATTCATCATGTCTTCTTCGCCATCGTTCATGTTTACTTCCGTTATGCATGAGTAATTTCATTAGGTTGATCATTAGGTTGTTATTGGAAATATATTTAGGGT---TCATCTAGATTTGTGAAACAGTTTGTTGCTTGATGAACCATCTTGTTACTGCCCTTAGGTAGATTTACTTTCCGAAAATTGATAAATCACCTTAACTAAATTATATAAGTAAAGTGTCATAGTTTGTGAAAGTTTAGTTATGAATTTTT-GTGAATACTTAGAATTCAGATTGTTTATGTGTGTTTACCGTTTTTAATT-ACTCGCGG-AAGTTGAG-TAAAATAGG-TTGCTAGATAAA-GTAATT-AGTACTGCAGA-GGTAGGTTAA-TTATTAGTTCGAAATTCAAGTTCTTGAATTCGAATAAGCAGAAGATCAATAGATCCCGAATGAGATTGATCGATCCAAGCTGAGAACGATTAATCCTTGCTTAAGATCGATCGATCTTCTCTATTCCCTGAATCTTATTTGTTTAGTCGA--TATTGATCCATGATACCCTACGAATTCTCTTTTGCCCAATGTTTTCTCTCATTGATTTAATCTCAATACTTGCTAGTTCATCTCTATTTTCCACATCATCCACAACCCAAAAC-AAACAACCT-AGTAATAAACTCGTTGTGTGAATTTTTGGACTTTAGTGGATCGAACCCTAAGTACTATTGTGTTTGCTGTGCACT-ACAGTCTTATTTCAGGGTTTAAAATCTGAGCACATCAATTTTTTAACGTCGTTCCCGGGGACTAGTGTAATTGCCTACGAATTTTACACCAGAATTTAGCCTAAGGTACGCGTTTACTTTTTAATTTATTTCTTTATCTTTT-GTGTCTCAGGTTCTCTTGAGAAAAAGATAGATCTTCGACACCGTACAGTTGGAGAATTCGATTCGTTAGAAGTTTGCTTCTAAAATCGCAATCCGATATGACCTGCACAACCCCCTGGAGAGTTTAAGATTAGCTCAAAACTTATTGCTTTGGTTGAATGCAATACTAATTACAATTTAGGCTCTCTTAGTCTTTTTATGAGAGCAACCATTGCATTAGTTGTAAATAGTTTGACTATCTGGGCGAATATTTGCATGTGGTGTGCAAATTTAGTAATTTCAAGTTCATATTTGTTAAGATATGCAAATAAAAATTT-AAAAACACAACTCCATAAT
>JL73_s1_ba
GAAACACAAACCCTAATCTCGATCCCCTTTCACAAATGAGCGAAGTGCTCAAATGACCTAAATGATGAAAAATACCCTTGAGCAAAACCATAAAAGATGAAAGAAAAAAAAAA---TCAATCGGACGAAGGAAGAAAACCAAAGAAGAAGAAACAGGAGCTCGATCCGC-----------------------------CGACAATCGCCGTCGCGCAACCTCCGCCTTCGACGATTGATCCCTCCGCCGTCGCCGCTCTGTAGATCCGCCATTGCCTCGGAAGATCTGCCGTCTCGCCACTCGATCCGAAAGTGTGGAGGTAGAGAAATCAAACGTTCTTTCTAACTGAGTTTGTAATTGACTTTGCCATTTTATTACAAATGCATGATAAAGCTGAATTAGCAGAGATGGCTGTCACTTGCTGCAAAAGAAGGTCTCTATTCAGCATATACTGGAATTGGGTACTTGTATGTCAAATGTTATGGAGTAGATAATAAAAACTACATTTAAGGTAAATTCTCTTTATGGTCTCATTATTCCCAGGCTTGCTTGTTGATTTAGCAGGTATTATCTAATCATAAAGGAACCGAGACAATAAGGTGAAAGATTGTAAAACATTATAGATTAGTCTAACATTCCATTGATATATATGCCTTCAAATGCAGGCAAGAGAATATTTTGAGAAGG------------------CTG-TCGACATTTTAACCTTGGAGTTTTGTTACCGTTTGAGGAATGTTTTGGCTTGCTTTGGTTTTGTAGAGATGTCTGAATCCTTGTTTGTTTTTATTAAATTGACAGTACCATGCTTGATGGGGGGCGTGGCAGAGATTAGAAGATTAGAAATGGTTAAGAAATAGATTAGAAGATTCGTTGATCAATGAAAAGAAACTGGTTTCACAATGCCGA------------AAGGTAAGCATAGGCTCGGTCTTGTTTTAGTTTCATGATTCATGATTAATGTTTTTGAA--TTGCTGGTAA-GACCATGTT-ATTGAAT-CTTATTTCTATGAGAGG-TTCAATGGTTTTTCAAGTGGATATAATAATCCTACTTATGTTTAGGTTCTTGCTGAGAATGGCAAAGCTAAAGCTATTGCCTTTGATGAAATTAATAAAGCTCCTGAAG-AGAAGAAGAGA--------GGAATTACAATTGCTACGGTCTGTCTTCTCTCCCATCTTCTAATTGGATTTCAAGTCAATATTTTTTCTAGTCATTATATTTGTTTTTAATTTTAGATTCTATTCTACTGTGATATTCTAATTTAACAAAGTAGTAATTGTAATTATAAGAAATTGTAAGATTTTTTGATTTTTAATATTATTGCTTCCTTTTATAG-TTTTTTTTTTGGTAAGAATTTGTATTTATTTTCAGTTTTCTTTTCATATTTACTTTTTTTTCTTATTTTATTCAGAATTTTT-TTTTTAATTCAATATTATTTATGGTCGTTTTTTGGTCGGATTTCGTTCCTTGAT--------------------------------------------------TTTTTGTCGGAAACTTATCAACGGTTTTTCGTCGGAATTGTTTTGGTCGGATTGTGGTTACAAATTAGATTTCCTCTGATTTT-------GGTCTTTTTGTCGTCG-GTTTTTTTTCTCTCGTTATTTCGTAGATTTTTCCAATGAAATTCTGACCAAACTCCAATTTCGATCGACATAGATCCAACGAGTCATTTCGTCCGAATTTTCTCGGAAACGCTCTTTTCCGTCGACTTTCCGACAAATATTTTCGTCGGAATCATTGCCTTTTTCTTGTAGTGAAAGTAGAGGAGGAGGAAGTCGATCGAACACCACATGAGAATGATATTTACTAAA-GATAGGTCCGTCTGAAAACGATATTTTCTTATACGTTTTTCATTACATTTTGTTATTCTTCTCTTCATCTAAACTTT-GTTCTTAATATCATTATTCTTTCATATATTCATCATGTCTTCTTCGCCATCGTTCATGTTTACTTCCGTTATGCATGAGTAATTTCATTAGGTTGATCATTAGGTTGTTATTGGAAATATATTTAGGGT---TCATCTAGATTTGTGAAACAGTTTGTTGCTTGATGAACCATCTTGTTACTGCCCTTAGGTAGATTTACTTTCCGAAAATTGATAAATCACCTTAACTAAATTATATAAGTAAAGTGTCATAGTTTGTGAAAGTTTAGTTATGAATTTTT-GTGAATACTTAGAATTCAGATTGTTTATGTGTGTTTACCGTTTTTAATT-ACTCGCGG-AAGTTGAG-TAAAATAGG-TTGCTAGATAAA-GTAATT-AGTACTGCAGA-GGTAGGTTAA-TTATTAGTTCGAAATTCAAGTTCTTGAATTCGAATAAGCAGAAGATCAATAGATCCCGAATGAGATTGATCGATCCAAGCTGAGAACGATTAATCCTTGCTTAAGATCGATCGATCTTCTCTATTCCCTGAATCTTATTTGTTTAGTCGA--TATTGATCCATGATACCCTACGAATTCTCTTTTGCCCAATGTTTTCTCTCATTGATTTAATCTCAATACTTGCTAGTTCATCTCTATTTTCCACATCATCCACAACCCAAAAC-AAACAACCT-AGTAATAAACTCGTTGTGTGAATTTTTGGACTTTAGTGGATCGAACCCTAAGTACTATTGTGTTTGCTGTGCACT-ACAGTCTTATTTCAGGGTTTAAAATCTGAGCACATCAATTTTTTAACGTCGTTCCCGGGGACTAGTGTAATTGCCTACGAATTTTACACCAGAATTTAGCCTAAGGTACGCGTTTACTTTTTAATTTATTTCTTTATCTTTT-GTGTCTCAGGTTCTCTTGAGAAAAAGATAGATCTTCGACACCGTACAGTTGGAGAATTCGATTCGTTAGAAGTTTGCTTCTAAAATCGCAATCCGATATGACCTGCACAACCCCCTGGAGAGTTTAAGATTAGCTCAAAACTTATTGCTTTGGTTGAATGCAATACTAATTACAATTTAGGCTCTCTTAGTCTTTTTATGAGAGCAACCATTGCATTAGTTGTAAATAGTTTGACTATCTGGGCGAATATTTGCATGTGGTGTGCAAATTTAGTAATTTCAAGTTCATATTTGTTAAGATATGCAAATAAAAATTT-AAAAACACAACTCCATAAT
>JL65_s2_s
GAAACACAAACCCTAATCTCGATCCCCTTTCACAAATGAGCGAAGTGCTCAAATGACCTAAATGATGAAAAATACCCTTGAGCAAAACCATAAAAGATGAAAGAAAAAAAAAA---TCAATCGGACGAAGGAAGAAAACCAAAGAAGAAGAAACAGGAGCTCGATCCGC-----------------------------CGACAATCGCCGTCGCGCAACCTCCGCCTTCGACGATTGATCCCTCCGCCGTCGCCGCTCTGTAGATCCGCCATTGCCTCGGAAAATCTGCCGTCTCGCCACTCGATCCGAAAGTGTGGAGGTAGAGAAATCAAACGTTCTTTCTAACTGAGTTTGTAATTGACTTTGCCATTTTATTACAAATGCATGATAAAGCTGAATTAGCAGAGATGGCTGTCACTTGCTGCAAAAGAAGGTCTCTATTCAGCATATACTGGAATTGGGTACTTGTATGTCAAATGTTATGGAGTAGATAATAAAAACTACATTTAAGGTAAATTCTCTTTATGGTCTCATTATTCCCAGGCTTGCTTGTTGATTTAGCAGGTATTATCTAATCATAAAGGAACCGAGACAATAAGGTGAAAGATTGTAAAACATTATAGATTAGTCTAACATTCCATTGATATATATGCCTTCAAATGCAGGCAAGAGAATATTTTGAGAAGG------------------CTG-TCGACATTTTAACCTTGGAGTTTTGTTACCGTTTGAGGATTGTTTTGGCTTGCTTTGGTTTTGTAGAGATGTCTGAATCCTTGTTTGTTTTTATTAAATTGACAGTACCATGCTTGATGGTGGGCGTGGCAGAGATTAGAAGATTAGAAATGGTTAAGAAATAGATTAGAAGATTCGTTGATCAATGAAAAGAAACTGGTTTCACAATGCCGA------------AAGGTAAGCATAGGCTCGGTCTTGTTTTAGTTTCATGATTCATGATTAATGTTTTTGAA--TTGCTATTAA-GACCATGTT-ATTGAAT-CTTATTTCTATGAGAGG-TTCAATGGTTTTTCAAGTGGATATAATAATCCTACTTATGTTTAGGTTCTTGCTGAGAATGGCAAAGCTAAAGCTATTGCCTTTGATGAAATTAATAAAGCTCCTGAAG-AGAAGAAGAGA--------GGAATTACAATTGCTACGGTCTGTCTTCTCTCCCATCTTCTAATTGGATTTCAAGTCAATATTTTTTCTAGTCATTATATTTGTTTTTAATTTTAGATTCTATTCTACTGTGATATTCTAATTTAACAAAGTAGTAATTGTAATTATAAGAAATTGTAAGATTTTTTGATTTTTAATATTATTGCTTCCTTTTATAGTTTTTTTTTT-GGTAAGAATTTGTATTTATTTTCAGTTTTCTTTTCATATTTACTTTTTTT-CTTATTTTATTCAGAATTTTTTTTTT-AATTCAATATTATTTATGGTCGTTTTTTGGTCGGATTTCGTTCCTTGAT--------------------------------------------------TTTTTGTCGGAAACTTATCAACGGTTTTTCGTCGGAATTGTTTTGGTCGGATTGTGGTTACAAATTAGATTTCCTCTGATTTT-------GGTCTTTTTGTCGTCGGTTTTTTTT-CTCTCGTTATTTCGTAGATTTTTCCAATGAAATTCTGACCAAACTCCAATTTCGATCGACATAGATCCAACGAGTCATTTCGTCCGAATTTTCTCGGAAACGCTCTTTTCCGTCGACTTTCCGACAAATATTTTCGTCGGAATCATTGCCTTTTTCTTGTAGTGAAAGTAGAGGAGGAGGAAGTCGATCGAACACCACATGAGAATGATATTTACTAAA-GATAGGTCCGTCTGAAAACGATATTTTCTTATACGTTTTTCATTACATTTTGTTATTCTTCTCTTCATCTAAACTTT-GTTCTTAATATCATTATTCTTTCATATATTCATCATGTCTTCTTCGCCATCGTTCATGTTTACTTCCGTTATGCATGAGTAATTTCATTAGGTTGATCATTAGGTTGTTATTGGAAATATATTTAGGGT---TCATCTAGATTTGTGAAACAGTTTGTTGCTTGATGAACCATCTTGTTACTGCCCTTAGGTAGATTTACTTTCCGAAAATTGATAAATCACCTTAACTAAATTATATAAGTAAAGTGTCATAGTTTGTGAAAGTTTAGTTATGAATTTTT-GTGAATACTTAGAATTCAGATTGTTTATGTGTGTTTACCGTTTTTAATT-ACTCGCGG-AAGTTGAG-TAAAATAGG-TTGCTAGATAAA-GTAATT-AGTACTGCAGA-GGTAGGTTAA-TTATTAGTTCGAAATTCAAGTTCTTGAATTCGAATAAGCAGAAGATCAATAGATCCCGAATGAGATTGATCGATCCAAGCTGAGAACGATCAATCCTTGCCTAAGATCGATCGATCTTCTCTATTCCCTGAATCTTATTTGTTTAGTCGA--TATTGATCCATGATACCCTACGAATTCTCTTTTGCCCAATGTTTTCTCTCATTGATTTAATCTCAATACTTGCTAGTTCATCTCTATTTTCCACATCATCCACAACCCAAAAC-AAACAACCT-AGTAATAAACTCGTTGTGTGAATTTTTGGACTTCAGTGGATCGAACCCTAAGTACTATTGTGTTTGCTGTGCACT-ACAGTCTTATTTCAGGGTTTAAAATCTGAGCACATCAATTTTTTAACGTCGTTCCCGGGGACTAGTGTAATTGCCTACGAATTTTACACCAGAATTTAGCCTAAGGTACGCGTTTACTTTTTAATTTATTTCTTTATCTTTT-GTGTCTCAGGTTCTCTTGAGAAAAAGATAGATCTTCGACACCGTACAGTTGGAGAATTCGATTCGTTAGAAGTTTGCTTCTAAAATCGCAATCCGATATGACCTGCACAACCCCCTGGAGAGTTTAAGATTAGCTCAAAACTTATTGCTTTGGTTGAATGCAATACTAATTACAATTTAGGCTCTCTTAGTCTTTTTATGAGAGCAACCATTGCATTAGTTGTAAATAGTTTGACTATCTGGGCGAATATTTGCATGTGGTGTGCAAATTTAGTAATTTCAAGTTCATATTTGTTAAGATATGCAAATAAAAATTT-AAAAACACAACTCCATAAT
>JL73_s2_ba
GAAACACAAACCCTAATCTCGATCCCCTTTCACAAATGAGCGAAGTGCTCAAATGACCTAAATGATGAAAAATACCCTTGAGCAAAACCATAAAAGATGAAAGAAAAAAAAAA---TCAATCGGACGAAGGAAGAAAACCAAAGAAGAAGAAACAGGAGCTCGATCCGC-----------------------------CGACAATCGCCGTCGCGCAACCTCCGCCTTCGACGATTGATCCCTCCGCCGTCGCCGCTCTGTAGATCCGCCATTGCCTCGGAAAATCTGCCGTCTCGCCACTCGATCCGAAAGTGTGGAGGTAGAGAAATCAAACGTTCTTTCTAACTGAGTTTGTAATTGACTTTGCCATTTTATTACAAATGCATGATAAAGCTGAATTAGCAGAGATGGCTGTCACTTGCTGCAAAAGAAGGTCTCTATTCAGCATATACTGGAATTGGGTACTTGTATGTCAAATGTTATGGAGTAGATAATAAAAACTACATTTAAGGTAAATTCTCTTTATGGTCTCATTATTCCCAGGCTTGCTTGTTGATTTAGCAGGTATTATCTAATCATAAAGGAACCGAGACAATAAGGTGAAAGATTGTAAAACATTATAGATTAGTCTAACATTCCATTGATATATATGCCTTCAAATGCAGGCAAGAGAATATTTTGAGAAGG------------------CTG-TCGACATTTTAACCTTGGAGTTTTGTTACCGTTTGAGGATTGTTTTGGCTTGCTTTGGTTTTGTAGAGATGTCTGAATCCTTGTTTGTTTTTATTAAATTGACAGTACCATGCTTGATGGTGGGCGTGGCAGAGATTAGAAGATTAGAAATGGTTAAGAAATAGATTAGAAGATTCGTTGATCAATGAAAAGAAACTGGTTTCACAATGCCGA------------AAGGTAAGCATAGGCTCGGTCTTGTTTTAGTTTCATGATTCATGATTAATGTTTTTGAA--TTGCTATTAA-GACCATGTT-ATTGAAT-CTTATTTCTATGAGAGG-TTCAATGGTTTTTCAAGTGGATATAATAATCCTACTTATGTTTAGGTTCTTGCTGAGAATGGCAAAGCTAAAGCTATTGCCTTTGATGAAATTAATAAAGCTCCTGAAG-AGAAGAAGAGA--------GGAATTACAATTGCTACGGTCTGTCTTCTCTCCCATCTTCTAATTGGATTTCAAGTCAATATTTTTTCTAGTCATTATATTTGTTTTTAATTTTAGATTCTATTCTACTGTGATATTCTAATTTAACAAAGTAGTAATTGTAATTATAAGAAATTGTAAGATTTTTTGATTTTTAATATTATTGCTTCCTTTTATAGTTTTTTTTTT-GGTAAGAATTTGTATTTATTTTCAGTTTTCTTTTCATATTTACTTTTTTT-CTTATTTTATTCAGAATTTTTTTTTT-AATTCAATATTATTTATGGTCGTTTTTTGGTCGGATTTCGTTCCTTGAT--------------------------------------------------TTTTTGTCGGAAACTTATCAACGGTTTTTCGTCGGAATTGTTTTGGTCGGATTGTGGTTACAAATTAGATTTCCTCTGATTTT-------GGTCTTTTTGTCGTCGGTTTTTTTT-CTCTCGTTATTTCGTAGATTTTTCCAATGAAATTCTGACCAAACTCCAATTTCGATCGACATAGATCCAACGAGTCATTTCGTCCGAATTTTCTCGGAAACGCTCTTTTCCGTCGACTTTCCGACAAATATTTTCGTCGGAATCATTGCCTTTTTCTTGTAGTGAAAGTAGAGGAGGAGGAAGTCGATCGAACACCACATGAGAATGATATTTACTAAA-GATAGGTCCGTCTGAAAACGATATTTTCTTATACGTTTTTCATTACATTTTGTTATTCTTCTCTTCATCTAAACTTT-GTTCTTAATATCATTATTCTTTCATATATTCATCATGTCTTCTTCGCCATCGTTCATGTTTACTTCCGTTATGCATGAGTAATTTCATTAGGTTGATCATTAGGTTGTTATTGGAAATATATTTAGGGT---TCATCTAGATTTGTGAAACAGTTTGTTGCTTGATGAACCATCTTGTTACTGCCCTTAGGTAGATTTACTTTCCGAAAATTGATAAATCACCTTAACTAAATTATATAAGTAAAGTGTCATAGTTTGTGAAAGTTTAGTTATGAATTTTT-GTGAATACTTAGAATTCAGATTGTTTATGTGTGTTTACCGTTTTTAATT-ACTCGCGG-AAGTTGAG-TAAAATAGG-TTGCTAGATAAA-GTAATT-AGTACTGCAGA-GGTAGGTTAA-TTATTAGTTCGAAATTCAAGTTCTTGAATTCGAATAAGCAGAAGATCAATAGATCCCGAATGAGATTGATCGATCCAAGCTGAGAACGATCAATCCTTGCCTAAGATCGATCGATCTTCTCTATTCCCTGAATCTTATTTGTTTAGTCGA--TATTGATCCATGATACCCTACGAATTCTCTTTTGCCCAATGTTTTCTCTCATTGATTTAATCTCAATACTTGCTAGTTCATCTCTATTTTCCACATCATCCACAACCCAAAAC-AAACAACCT-AGTAATAAACTCGTTGTGTGAATTTTTGGACTTCAGTGGATCGAACCCTAAGTACTATTGTGTTTGCTGTGCACT-ACAGTCTTATTTCAGGGTTTAAAATCTGAGCACATCAATTTTTTAACGTCGTTCCCGGGGACTAGTGTAATTGCCTACGAATTTTACACCAGAATTTAGCCTAAGGTACGCGTTTACTTTTTAATTTATTTCTTTATCTTTT-GTGTCTCAGGTTCTCTTGAGAAAAAGATAGATCTTCGACACCGTACAGTTGGAGAATTCGATTCGTTAGAAGTTTGCTTCTAAAATCGCAATCCGATATGACCTGCACAACCCCCTGGAGAGTTTAAGATTAGCTCAAAACTTATTGCTTTGGTTGAATGCAATACTAATTACAATTTAGGCTCTCTTAGTCTTTTTATGAGAGCAACCATTGCATTAGTTGTAAATAGTTTGACTATCTGGGCGAATATTTGCATGTGGTGTGCAAATTTAGTAATTTCAAGTTCATATTTGTTAAGATATGCAAATAAAAATTT-AAAAACACAACTCCATAAT
>JL97_s3_uba
GAAACACAAACCCTAATCTCGATCCCCTTTCACAAATGAGCGAAGTGCTCAAATGACCTAAATGATGAAAAATACCCTTGAGCAAAACCATAAAAGATGAAAGAAAAAAAAAAAA-TCAATCGGACGAAGGAAGAAAACCAAAGAAGAAGAAACAGGAGCTCGATCCGC-----------------------------CGACAATCGCCGTCGCGCAACCTCCGCCTTCGACGATTGATCCCTCCGCCGTCGCCGCTCTGTAGATCCGCCATTGCCTCGGAAAATCTGCCGTCTCGCCACTCGATCCGAAAGTGTGGAGGTAGAGAAATCAAACGTTCTTTCTAACTGAGTTTGTAATTGACTTTGCCATTTTATTACAAATGCATGATAAAGCTGAATTAGCAGAGATGGCTGTTACTTGCTGCAAAAGAAGGTCTCTATTCAGCATATACTGGAATTGGGTACTTGTATGTCAAATGTTATGGAGTAGATAATAAAAACTACATTTAAGGTAAATTCTCTTTATGGTCTCATTATTCCCAGGCTTGCTTGTTGATTTAGCAGGTATTATCTAATCATAAAGGAACCGAGACAATAAGGTGAAAGATTGTAAAACATTATAGATTAGTCTAACATTCCATTGATATATATGCCTTCAAATGCAGGCAAGAGAATATTTTGAGAAGG------------------CTG-TCGACATTTTAACCTTGGAGTTTTGTTACCGTTTGAGGATTGTTTTGGCTTGCTTTGGTTTTGTAGAGATGTCTGAATCCTTGTTTGTTTTTATTAAATTGACAGTACCATGCTTGATGGTGGGCGTGGCAGAGATTAGAAGATTAGAAATGGTTAAGAAATAGATTAGAAGATTCGTTGATCAATGAAAAGAAACTGGTTTCACAATGCCGA------------AAGGTAAGCATAGGCTCGGTCTTGTTTTAGTTTCATGATTCATGATTAATGTTTTTGAA--TTGCTATTAA-GACCATGTT-ATTGAAT-CTTATTTCTATGAGAGG-TTCAATGGTTTTTCAAGTGGATATAATAATCCTACTTATGTTTAGGTTCTTGCTGAGAATGGCAAAGCTAAAGCTATTGCCTTTGATGAAATTAATAAAGCTCCTGAAG-AGAAGAAGAGA--------GGAATTACAATTGCTACGGTCTGTCTTCTCTCCCATCTTCTAATTGGATTTCAAGTCAATATTTTTTCTAGTCATTATATTTGTTTTTAATTTTAGATTCTATTCTACTGTGATATTCTAATTTAACAAAGTAGTAATTGTAATTATAAGAAATTGTAAGATTTTTTGATTTTTAATATTATTGCTTCCTTTTATAGTTTTTTTTT--GGTAAGAATTTGTATTTATTTTCAGTTTTCTTTTCATATTTACTTTTTTT-CTTATTTTATTCAGAATTTTTTTTTT-AATTCAATATTATTTATGGTTGTTTTTTGGTCGGATTTCGTTCCTTGAT--------------------------------------------------TTTTTGTCGGAAACTTATCAACGGTTTTTCGTCGGAATTGTTTTGGTCGGATTGTGGTTACAAATTAGATTTCCTCTGATTTT-------GGTCTTTTTGTCGTCGGTTTTTTTTTCTCTCGTTATTTCGTAGATTTTTCCAATGAAATTCTGACCAAACTCCAATTTCGATCGACATAGATCCAACGAGTCATTTCGTCCGAATTTTCTCGGAAACGCTCTTTTCCGTCGACTTTCCGACAAATATTTTCGTCGGAATCATTGCCTTTTTCTTGTAGTGAAAGTAGAGGAGGAGGAAGTCGATCGAACACCACATGAGAATGGTATTTACTAAA-GATAGGTCCGTCTGAAAACGATATTTTCTTATACGTTTTTCATTACATTTTGTTATTCTTCTCTTCATCTAAACTTT-GTTCTTAATATCATTATTCTTTCATATATTCATCATGTCTTCTTCGCCATCGTTCATGTTTACTTCCGTTATGCATGAGTAATTTCATTAGGTTGATCATTAGGTTGTTATTGGAAATATATTTAGGGT---TCATCTAGATTTGTGAAACAGTTTGTTGCTTGATGAACCATCTTGTTACTGCCCTTAGGTAGATTTACTTTCCGAAAATTGATAAATCACCTTAACTAAATTATATAAGTAAAGTGTCATAGTTTGTGAAAGTTTAGTTATGAATTTTT-GTGAATACTTAGAATTCAGATTGTTTATGTGTGTTTACCGTTTTTAATT-ACTCGCGG-AAGTTGAG-TAAAATAGG-TTGCTAGATAAA-GTAATT-AGTACTGCAGA-GGTAGGTTAA-TTATTAGTTCGAAATTCAAGTTCTTGAATTCGAATAAGCAGAAGATCAATAGATCCCGAATGAGATTGATCGATCCAAGCTGAGAACGATCAATCCTTGCCTAAGATCGATCGATCTTCTCTATTCCCTGAATCTTATTTGTTTAGTCGA--TATTGATCCATGATACCCTACGAATTCTCTTTTGCCCAATGTTTTCTCTCATTGATTTAATCTCAATACTTGCTAGTTCATCTCTATTTTCCACATCATCCACAACCCAAAACCAAACAACCT-AGTAATAAACTCGTTGTGTGAATTTTTGGACTTCAGTGGATCGAACCCTAAGTACTATTGTGTTTGCTGTGCACT-ACAGTCTTATTTCAGGGTTTAAAATCTGAGCACATCAATTTTTTAACGTCGTTCCCGGGGACTAGTGTAATTGCCTACGAATTTTACACCAGAATTTAGCCTAAGGTACGCGTTTACTTTTTAATTTATTTCTTTATCTTTT-GTGTCTCAGGTTCTCTTGAGAAAAAGATAGATCTTCGACACCGTACAGTTGGAGAATTCGATTCGTTAGAAGTTTGCTTCTAAAATCGCAATCCGATATGACCTGCACAACCCCCTGGAGAGTTTAAGATTAGCTCAAAACTTATTGCTTTGGTTGAATGCAATACTAATTACAATTTAGGCTCTCTTAGTCTTTTTATGAGAGCAACCATTGCATTAGTTGTAAATAGTTTGACTATCTGGGCGAATATTTGCATGTGGTGTGCAAATTTAGTAATTTCAAGTTCATATTTGTTAAGATATGCAAATAAAAATTT-AAAAACACAACTCCATAAT
>JL48_s3_uba
GAAACACAAACCCTAATCTCGATCCCCTTTCACAAATGAGCGAAGTGCTCAAATGACCTAAATGATGAAAAATACCCTTGAGCAAAACCATAAAAGATGAAAGAAAAAAAAAAAA-TCAATCGGACGAAGGAAGAAAACCAAAGAAGAAGAAACAGGAGCTCGATCCGC-----------------------------CGACAATCGCCGTCGCGCAACCTCCGCCTTCGACGATTGATCCCTCCGCCGTCGCCGCTCTGTAGATCCGCCATTGCCTCGGAAAATCTGCCGTCTCGCCACTCGATCCGAAAGTGTGGAGGTAGAGAAATCAAACGTTCTTTCTAACTGAGTTTGTAATTGACTTTGCCATTTTATTACAAATGCATGATAAAGCTGAATTAGCAGAGATGGCTGTTACTTGCTGCAAAAGAAGGTCTCTATTCAGCATATACTGGAATTGGGTACTTGTATGTCAAATGTTATGGAGTAGATAATAAAAACTACATTTAAGGTAAATTCTCTTTATGGTCTCATTATTCCCAGGCTTGCTTGTTGATTTAGCAGGTATTATCTAATCATAAAGGAACCGAGACAATAAGGTGAAAGATTGTAAAACATTATAGATTAGTCTAACATTCCATTGATATATATGCCTTCAAATGCAGGCAAGAGAATATTTTGAGAAGG------------------CTG-TCGACATTTTAACCTTGGAGTTTTGTTACCGTTTGAGGATTGTTTTGGCTTGCTTTGGTTTTGTAGAGATGTCTGAATCCTTGTTTGTTTTTATTAAATTGACAGTACCATGCTTGATGGTGGGCGTGGCAGAGATTAGAAGATTAGAAATGGTTAAGAAATAGATTAGAAGATTCGTTGATCAATGAAAAGAAACTGGTTTCACAATGCCGA------------AAGGTAAGCATAGGCTCGGTCTTGTTTTAGTTTCATGATTCATGATTAATGTTTTTGAA--TTGCTATTAA-GACCATGTT-ATTGAAT-CTTATTTCTATGAGAGG-TTCAATGGTTTTTCAAGTGGATATAATAATCCTACTTATGTTTAGGTTCTTGCTGAGAATGGCAAAGCTAAAGCTATTGCCTTTGATGAAATTAATAAAGCTCCTGAAG-AGAAGAAGAGA--------GGAATTACAATTGCTACGGTCTGTCTTCTCTCCCATCTTCTAATTGGATTTCAAGTCAATATTTTTTCTAGTCATTATATTTGTTTTTAATTTTAGATTCTATTCTACTGTGATATTCTAATTTAACAAAGTAGTAATTGTAATTATAAGAAATTGTAAGATTTTTTGATTTTTAATATTATTGCTTCCTTTTATAGTTTTTTTTT--GGTAAGAATTTGTATTTATTTTCAGTTTTCTTTTCATATTTACTTTTTTT-CTTATTTTATTCAGAATTTTTTTTTT-AATTCAATATTATTTATGGTTGTTTTTTGGTCGGATTTCGTTCCTTGAT--------------------------------------------------TTTTTGTCGGAAACTTATCAACGGTTTTTCGTCGGAATTGTTTTGGTCGGATTGTGGTTACAAATTAGATTTCCTCTGATTTT-------GGTCTTTTTGTCGTCGGTTTTTTTTTCTCTCGTTATTTCGTAGATTTTTCCAATGAAATTCTGACCAAACTCCAATTTCGATCGACATAGATCCAACGAGTCATTTCGTCCGAATTTTCTCGGAAACGCTCTTTTCCGTCGACTTTCCGACAAATATTTTCGTCGGAATCATTGCCTTTTTCTTGTAGTGAAAGTAGAGGAGGAGGAAGTCGATCGAACACCACATGAGAATGGTATTTACTAAA-GATAGGTCCGTCTGAAAACGATATTTTCTTATACGTTTTTCATTACATTTTGTTATTCTTCTCTTCATCTAAACTTT-GTTCTTAATATCATTATTCTTTCATATATTCATCATGTCTTCTTCGCCATCGTTCATGTTTACTTCCGTTATGCATGAGTAATTTCATTAGGTTGATCATTAGGTTGTTATTGGAAATATATTTAGGGT---TCATCTAGATTTGTGAAACAGTTTGTTGCTTGATGAACCATCTTGTTACTGCCCTTAGGTAGATTTACTTTCCGAAAATTGATAAATCACCTTAACTAAATTATATAAGTAAAGTGTCATAGTTTGTGAAAGTTTAGTTATGAATTTTT-GTGAATACTTAGAATTCAGATTGTTTATGTGTGTTTACCGTTTTTAATT-ACTCGCGG-AAGTTGAG-TAAAATAGG-TTGCTAGATAAA-GTAATT-AGTACTGCAGA-GGTAGGTTAA-TTATTAGTTCGAAATTCAAGTTCTTGAATTCGAATAAGCAGAAGATCAATAGATCCCGAATGAGATTGATCGATCCAAGCTGAGAACGATCAATCCTTGCCTAAGATCGATCGATCTTCTCTATTCCCTGAATCTTATTTGTTTAGTCGA--TATTGATCCATGATACCCTACGAATTCTCTTTTGCCCAATGTTTTCTCTCATTGATTTAATCTCAATACTTGCTAGTTCATCTCTATTTTCCACATCATCCACAACCCAAAACCAAACAACCT-AGTAATAAACTCGTTGTGTGAATTTTTGGACTTCAGTGGATCGAACCCTAAGTACTATTGTGTTTGCTGTGCACT-ACAGTCTTATTTCAGGGTTTAAAATCTGAGCACATCAATTTTTTAACGTCGTTCCCGGGGACTAGTGTAATTGCCTACGAATTTTACACCAGAATTTAGCCTAAGGTACGCGTTTACTTTTTAATTTATTTCTTTATCTTTT-GTGTCTCAGGTTCTCTTGAGAAAAAGATAGATCTTCGACACCGTACAGTTGGAGAATTCGATTCGTTAGAAGTTTGCTTCTAAAATCGCAATCCGATATGACCTGCACAACCCCCTGGAGAGTTTAAGATTAGCTCAAAACTTATTGCTTTGGTTGAATGCAATACTAATTACAATTTAGGCTCTCTTAGTCTTTTTATGAGAGCAACCATTGCATTAGTTGTAAATAGTTTGACTATCTGGGCGAATATTTGCATGTGGTGTGCAAATTTAGTAATTTCAAGTTCATATTTGTTAAGATATGCAAATAAAAATTT-AAAAACACAACTCCATAAT
>JL82_s4_s
GAAACACAAACCCTAATCTCGATCCCCTTTCACAAATGAGCGAAGTGCTCAAATGACCTAAATGATGAAAAATACCCTTGAGCAAAACCATAAAAGATGAAAGAAAAAAAAAA---TCAATCGGACGAAGGAAGAAAACCAAAGAAGAAGAAACAGGAGCTCGATCCGC-----------------------------CGACAATCGCCGTCGCGCAACCTCCGCCTTCGACGATTGATCCCTCCGCCGTCGCCGCTCTGTAGATCCGCCATTGCCTCGGAAGATCTGCCGTCTCGCCACTCGATCCGAAAGTGTGGAGGTAGAGAAATCAAACGTTCTTTCTAACTGAGTTTGTAATTGACTTTGCCATTTTATTACAAATGCATGATAAAGCTGAATTAGCAGAGATGGCTGTCACTTGCTGCAAAAGAAGGTCTCTATTCAGCATATACTGGAATTGGGTACTTGTATGTCAAATGTTATGGAGTAGATAATAAAAACTACATTTAAGGTAAATTCTCTTTATGGTCTCATTATTCCCAGGCTTGCTTGTTGATTTAGCAGGTATTATCTAATCATAAAGGAACCGAGACAATAAGGTGAAAGATTGTAAAACATTATAGATTAGTCTAACATTCCATTGATATATATGCCTTCAAATGCAGGCAAGAGAATATTTTGAGAAGG------------------CTG-TCGACATTTTAACCTTGGAGTTTTGTTACCGTTTGAGGAATGTTTTGGCTTGCTTTGGTTTTGTAGAGATGTCTGAATCCTTGTTTGTTTTTATTAAATTGACAGTACCATGCTTGATGGGGGGCGTGGCAGAGATTAGAAGATTAGAAATGGTTAAGAAATAGATTAGAAGATTCGTTGATCAATGAAAAGAAACTGGTTTCACAATGCCGA------------AAGGTAAGCATAGGCTCGGTCTTGTTTTAGTTTCATGATTCATGATTAATGTTTTTGAA--TTGCTGGTAA-GACCATGTT-ATTGAAT-CTTATTTCTATGAGAGG-TTCAATGGTTTTTCAAGTGGATATAATAATCCTACTTATGTTTAGGTTCTTGCTGAGAATGGCAAAGCTAAAGCTATTGCCTTTGATGAAATTAATAAAGCTCCTGAAG-AGAAGAAGAGA--------GGAATTACAATTGCTACGGTCTGTCTTCTCTCCCATCTTCTAATTGGATTTCAAGTCAATATTTTTTCTAGTCATTATATTTGTTTTTAATTTTAGATTCTATTCTACTGTGATATTCTAATTTAACAAAGTAGTAATTGTAATTATAAGAAATTGTAAGATTTTTTGATTTTTAATATTATTGCTTCCTTTTATAGTTTTTTTTTT-GGTAAGAATTTGTATTTATTTTCAGTTTTCTTTTCATATTTACTTTTTTTTCTTATTTTATTCAGAATTTTTTTTTT-AATTCTATATTATTTATGGTCGTTTTTTGGTCGGATTTCGTTCCTTGAT--------------------------------------------------TTTTTGTCGGAAACTTATCAACGGTTTTTCGTCGGAATTGTTTTGGTCGGATTGTGGTTACAAATTAGATTTCCTCTGATTTT-------GGTCTTTTTGTCGTCGGTTTTTTTT-CTCTCGTTATTTCGTAGATTTTTCCAATGAAATTCTGACCAAACTCCAATTTCGATCGACATAGATCCAACGAGTCATTTCGTCCGAATTTTCTCGGAAACGCTCTTTTCCGTCGACTTTCCGACAAATATTTTCGTCGGAATCATTGCCTTTTTCTTGTAGTGAAAGTAGAGGAGGAGGAAGTCGATCGAACACCACATGAGAATGATATTTACTAAA-GATAGGTCCGTCTGAAAACGATATTTTCTTATACGTTTTTCATTACATTTTGTTATTCTTCTCTTCATCTAAACTTT-GTTCTTAATATCATTATTCTTTCATATATTCATCATGTCTTCTTCGCCATCGTTCATGTTTACTTCCGTTATGCATGAGTAATTTCATTAGGTTGATCATTAGGTTGTTATTGGAAATATATTTAGGGT---TCATCTAGATTTGTGAAACAGTTTGTTGCTTGATGAACCATCTTGTTACTGCCCTTAGGTAGATTTACTTTCCGAAAATTGATAAATCACCTTAACTAAATTATATAAGTAAAGTGTCATAGTTTGTGAAAGTTTAGTTATGAATTTTT-GTGAATACTTAGAATTCAGATTGTTTATGTGTGTTTACCGTTTTTAATT-ACTCGCGG-AAGTTGAG-TAAAATAGG-TTGCTAGATAAA-GTAATT-AGTACTGCAGA-GGTAGGTTAA-TTATTAGTTCGAAATTCAAGTTCTTGAATTCGAATAAGCAGAAGATCAATAGATCCCGAATGAGATTGATCGATCCAAGCTGAGAACGATTAATCCTTGCTTAAGATCGATCGATCTTCTCTATTCCCTGAATCTTATTTGTTTAGTCGA--TATTGATCCATGATACCCTACGAATTCTCTTTTGCCCAATGTTTTCTCTCATTGATTTAATCTCAATACTTGCTAGTTCATCTCTATTTTCCACATCATCCACAACCCAAAAC-AAACAACCT-AGTAATAAACTCGTTGTGTGAATTTTTGGACTTTAGTGGATCGAACCCTAAGTACTATTGTGTTTGCTGTGCACT-ACAGTCTTATTTCAGGGTTTAAAATCTGAGCACATCAATTTTTTAACGTCGTTCCCGGGGACTAGTGTAATTGCCTACGAATTTTACACCAGAATTTAGCCTAAGGTACGCGTTTACTTTTTAATTTATTTCTTTATCTTTT-GTGTCTCAGGTTCTCTTGAGAAAAAGATAGATCTTCGACACCGTACAGTTGGAGAATTCGATTCGTTAGAAGTTTGCTTCTAAAATCGCAATCCGATATGACCTGCACAACCCCCTGGAGAGTTTAAGATTAGCTCAAAACTTATTGCTTTGGTTGAATGCAATACTAATTACAATTTAGGCTCTCTTAGTCTTTTTATGAGAGCAACCATTGCATTAGTTGTAAATAGTTTGACTATCTGGGCGAATATTTGCATGTGGTGTGCAAATTTAGTAATTTCAAGTTCATATTTGTTAAGATATGCAAATAAAAATTT-AAAAACACAACTCCATAAT
>JL103_s5_uba
GAAACACAAACCCTAATCTCGATCCCCTTTCACAAATGAGCGAAGTGCTCAAATGACCTAAATGATGAAAAATACCCTTGAGCAAAACCATAAAAGATGAAAGAAAAAAAAA----TCAATCGGACGAAGGAAGAAAACCAAAGAAGAAGAAACAGGAGCTCGATCCGC-----------------------------CGACAATCGCCGTCGCGCAACCTCCGCCTTCGACGATTGATCCCTCCGCCGTCGCCGCTCTGTAGATCCGCCATTGCCTCGGAAGATCTGCCGTCTCGCCACTCGATCCGAAAGTGTGGAGGTAGAGAAATCAAACGTTCTTTCTAACTGAGTTTGTAATTGACTTTGCCATTTTATTACAGATGCATGATAAAGCTGAATTAGCAGAGATGGCTGTCACTTGCTGCAAAAGAAGGTCTCTATTCAGCATATACTGGAATTGGGTACTTGTATGTCAAATGTTATGGAGTAGATAATAAAAACTACATTTAAGGTAAATTCTCTTTATGGTCTCATTATTCCCAGGCTTGCTTGTTGATTTAGCAGGTATTATCTAATCATAAAGGAACCGAGACAATAAGGTGAAAGATTGTAAAACATTATAGATTAGTCTAACATTCCATTGATATATATGCCTTCAAATGCAGGCAAGAGAATATTTTGAGAAGG------------------CTG-TCGACATTTTAACCTTGGAGTTTTGTTACCGTTTGAGGAATGTTTTGGCTTGCTTTGGTTTTGTAGAGATGTCTGAATCCTTGTTTGTTTTTATTAAATTGACAGTACCATGCTTGATGGTGGGCGTGGCAGAGATTAGAAGATTAGAAATGGTTAAGAAATAGATTAGAAGATTCGTTGATCAATGAAAAGAAACTGGTTTCACAATGCCGA------------AAGGTAAGCATAGGCTCGGTCTTGTTTTAGTTTCATGATTCATGATTAATGTTTTTGAA--TTGCTGTTAA-GACCATGTT-ATTGAAT-CTTATTTCTATGAGAGG-TTCAATGGTTTTTCAAGTGGATATAATAATCCTACTTATGTTTAGGTTCTTGCTGAGAATGGCAAAGCTAAAGCTATTGCCTTTGATGAAATTAATAAAGCTCCTGAAG-AGAAGAAGAGA--------GGAATTACAATTGCTACGGTCTGTCTTCTCTCCCATCTTCTAATTGGATTTCAAGTCAATATTTTTTCTAGTCATTATATTTGTTTTTAATTTTAGATTCTATTCTACTGTGATATTCTAATTTAACAAAGTAGTAATTGTAATTATAAGAAATTGTAAGATTTTTTGATTTTTAATATTATTGCTTCCTTTTATAGTTTTTTTTTT-GGTAAGAATTTGTATTTATTTTCAGTTTTCTTTTCATATTTACTTTTTTTTCTTATTTTATTCAGAATTTTTTTTTT-AATTCAATATTATTTATGGTCGTTTTTTGGTCGGATTTCGTTCCTTGAT--------------------------------------------------TTTTTGTCGGAAACTTATCAACGGTTTTTCGTCGGAATTGTTTTGGTCGGATTGTGGTTACAAATTAGATTTCCTCTGATTTT-------GGTCTTTTTGTCGTCGGTTTTTTTT-CTCTCGTTATTTCGTAGATTTTTCCAATGAAATTCTGACCAAACTCCAATTTCGATCGACATAGATCCAACGAGTCATTTCGTCCGAATTTTCTCGGAAACGCTCTTTTCCGTCGACTTTCCGACAAATATTTTCGTCGGAATCATTGCCTTTTTCTTGTAGTGAAAGTAGAGGAGGAGGAAGTCGATCGAACACCACATGAGAATGATATTTACTAAA-GATAGGTCCGTCTGAAAACGATATTTTCTTATACGTTTTTCATTACATTTTGTTATTCTTCTCTTCATCTAAACTTT-GTTCTTAATATCATTATTCTTTCATATATTCATCATGTCTTCTTCGCCATCGTTCATGTTTACTTCCGTTATGCATGAGTAATTTCATTAGGTTGATCATTAGGTTGTTATTGGAAATATATTTAGGGT---TCATCTAGATTTGTGAAACAGTTTGTTGCTTGATGAACCATCTTGTTACTGCCCTTAGGTAGATTTACTTTCCGAAAATTGATAAATCACCTTAACTAAATTATATAAGTAAAGTGTCATAGTTTGTGAAAGTTTAGTTATGAATTTTT-GTGAATACTTAGAATTCAGATTGTTTATGTGTGTTTACCGTTTTTAATT-ACTCGCGG-AAGTTGAG-TAAAATAGG-TTGCTAGATAAA-GTAATT-AGTACTGCAGA-GGTAGGTTAA-TTATTAGTTTGAAATTCAAGTTCTTGAATTCGAATAAGCAGAAGATCAATAGATCCCGAATGAGATTGATCGATCCAAGCTGAGAACGATCAATCCTTGCTTAAGATCGATCGATCTTCTCTATTCCCTGAATCTTATTTGTTTAGTCGA--TATTGATCCATGATACCCTACGAATTCTCTTTTGCCCAATGTTTTCTCTCATTGATTTAATCTCAATACTTGCTAGTTCATCTCTATTTTCCACATCATCCACAACCCAAAAC-AAACAACCT-AGTAATAAACTCGTTGTGTGAATTTTTGGACTTCAGTGGATCGAACCCTAAGTACTATTGTGTTTGCTGTGCACT-ACAGTCTTATTTCAGGGTTTAAAATCTGAGCACATCAATTTTTTAACGTCGTTCCCGGGGACTAGTGTAATTGCCTACGAATTTTACACCAGAATTTAGCCTAAGGTACGCGTTTACTTTTTAATTTATTTCTTTATCTTTT-GTGTCTCAGGTTCTCTTGAGAAAAAGATAGATCTTCGACACCGTACAGTTGGAGAATTCGATTCGTTAGAAGTTTGCTTCTAAAATCGCAATCCGATATGACCTGCACAACCCCCTGGAGAGTTTAAGATTAGCTCAAAACTTATTGCTTTGGTTGAATGCAATACTAATTACAATTTAGGCTCTCTTAGTCTTTTTATGAGAGCAACCATTGCATTAGTTGTAAATAGTTTGACTATCTGGGCGAATATTTGCATGTGGTGTGCAAATTTAGTAATTTCAAGTTCATATTTGTTAAGATATGCAAATAAAAATTT-AAAAACACAACTCCATAAT
>JL56_s6_s
GAAACACAAACCCTAATCTCGATCCCCTTTCACAAATGAGCGAAGTGCTCAAATGACCTAAATGATGAAAAATACCCTTGAGCAAAACCATAAAAGATGAAAGAAAAAAAAAAA--TCAATCGGACGAAGGAAGAAAACCAAAGAAGAAGAAACAGGAGCTCGATCCGC-----------------------------CGACAATCGCCGTCGCGCAACCTCCGCCTTCGACGATTGATCCCTCCGCCGTCGCCGCTCTGTAGATCCGCCATTGCCTCGGAAAATCTGCCGTCTCGCCACTCGATCCGAAAGTGTGGAGGTAGAGAAATCAAACGTTCTTTCTAACTGAGTTTGTAATTGACTTTGCCATTTTATTACAAATGCATGATAAAGCTGAATTAGCAGAGATGGCTGTTACTTGCTGCAAAAGAAGGTCTCTATTCAGCATATACTGGAATTGGGTACTTGTATGTCAAATGTTATGGAGTAGATAATAAAAACTACATTTAAGGTAAATTCTCTTTATGGTCTCATTATTCCCAGGCTTGCTTGTTGATTTAGCAGGTATTATCTAATCATAAAGGAACCGAGACAATAAGGTGAAAGATTGTAAAACATTATAGATTAGTCTAACATTCCATTGATATATATGCCTTCAAATGCAGGCAAGAGAATATTTTGAGAAGG------------------CTG-TCGACATTTTAACCTTGGAGTTTTGTTACCGTTTGAGGATTGTTTTGGCTTGCTTTGGTTTTGTAGAGATGTCTGAATCCTTGTTTGTTTTTATTAAATTGACAGTACCATGCTTGATGGTGGGCGTGGCAGAGATTAGAAGATTAGAAATGGTTAAGAAATAGATTAGAAGATTCGTTGATCAATGAAAAGAAACTGGTTTCACAATGCCGA------------AAGGTAAGCATAGGCTCGGTCTTGTTTTAGTTTCATGATTCATGATTAATGTTTTTGAA--TTGCTATTAA-GACCATGTT-ATTGAAT-CTTATTTCTATGAGAGG-TTCAATGGTTTTTCAAGTGGATATAATAATCCTACTTATGTTTAGGTTCTTGCTGAGAATGGCAAAGCTAAAGCTATTGCCTTTGATGAAATTAATAAAGCTCCTGAAG-AGAAGAAGAGA--------GGAATTACAATTGCTACGGTCTGTCTTCTCTCCCATCTTCTAATTGGATTTCAAGTCAATATTTTTTCTAGTCATTATATTTGTTTTTAATTTTAGATTCTATTCTACTGTGATATTCTAATTTAACAAAGTAGTAATTGTAATTATAAGAAATTGTAAGATTTTTTGATTTTTAATATTATTGCTTCCTTTTATAGTTTTTTTTT--GGTAAGAATTTGTATTTATTTTCAGTTTTCTTTTCATATTTACTTTTTTT-CTTATTTTATTCAGAATTTTTTTTTTTAATTCAATATTATTTATGGTTGTTTTTTGGTCGGATTTCGTTCCTTGAT--------------------------------------------------TTTTTGTCGGAAACTTATCAACGGTTTTTCGTCGGAATTGTTTTGGTCGGATTGTGGTTACAAATTAGATTTCCTCTGATTTT-------GGTCTTTTTGTCGTCGGTTTTTTTTTCTCTCGTTATTTCGTAGATTTTTCCAATGAAATTCTGACCAAACTCCAATTTCGATCGACATAGATCCAACGAGTCATTTCGTCCGAATTTTCTCGGAAACGCTCTTTTCCGTCGACTTTCCGACAAATATTTTCGTCGGAATCATTGCCTTTTTCTTGTAGTGAAAGTAGAGGAGGAGGAAGTCGATCGAACACCACATGAGAATGGTATTTACTAAA-GATAGGTCCGTCTGAAAACGATATTTTCTTATACGTTTTTCATTACATTTTGTTATTCTTCTCTTCATCTAAACTTT-GTTCTTAATATCATTATTCTTTCATATATTCATCATGTCTTCTTCGCCATCGTTCATGTTTACTTCCGTTATGCATGAGTAATTTCATTAGGTTGATCATTAGGTTGTTATTGGAAATATATTTAGGGT---TCATCTAGATTTGTGAAACAGTTTGTTGCTTGATGAACCATCTTGTTACTGCCCTTAGGTAGATTTACTTTCCGAAAATTGATAAATCACCTTAACTAAATTATATAAGTAAAGTGTCATAGTTTGTGAAAGTTTAGTTATGAATTTTT-GTGAATACTTAGAATTCAGATTGTTTATGTGTGTTTACCGTTTTTAATT-ACTCGCGG-AAGTTGAG-TAAAATAGG-TTGCTAGATAAA-GTAATT-AGTACTGCAGA-GGTAGGTTAA-TTATTAGTTCGAAATTCAAGTTCTTGAATTCGAATAAGCAGAAGATCAATAGATCCCGAATGAGATTGATCGATCCAAGCTGAGAACGATCAATCCTTGCCTAAGATCGATCGATCTTCTCTATTCCCTGAATCTTATTTGTTTAGTCGA--TATTGATCCATGATACCCTACGAATTCTCTTTTGCCCAATGTTTTCTCTCATTGATTTAATCTCAATACTTGCTAGTTCATCTCTATTTTCCACATCATCCACAACCCAAAACCAAACAACCTTAGTAATAAACTCGTTGTGTGAATTTTTGGACTTCAGTGGATCGAACCCTAAGTACTATTGTGTTTGCTGTGCACT-ACAGTCTTATTTCAGGGTTTAAAATCTGAGCACATCAATTTTTTAACGTCGTTCCCGGGGACTAGTGTAATTGCCTACGAATTTTACACCAGAATTTAGCCTAAGGTACGCGTTTACTTTTTAATTTATTTCTTTATCTTTT-GTGTCTCAGGTTCTCTTGAGAAAAAGATAGATCTTCGACACCGTACAGTTGGAGAATTCGATTCGTTAGAAGTTTGCTTCTAAAATCGCAATCCGATATGACCTGCACAACCCCCTGGAGAGTTTAAGATTAGCTCAAAACTTATTGCTTTGGTTGAATGCAATACTAATTACAATTTAGGCTCTCTTAGTCTTTTTATGAGAGCAACCATTGCATTAGTTGTAAATAGTTTGACTATCTGGGCGAATATTTGCATGTGGTGTGCAAATTTAGTAATTTCAAGTTCATATTTGTTAAGATATGCAAATAAAAATTT-AAAAACACAACTCCATAAT
>JL98_s7_uba
GAAACACAAACCCTAATCTCGATCCCCTTTCACAAATGAGCGAAGTGCTCAAATGACCTAAATGATGAAAAATACCCTTGAGCAAAACCATAAAAGATGAAAGAAAAAAAAAAAA-TCAATCGGACGAAGGAAGAAAACCAAAGAAGAAGAAACAGGAGCTCGATCCGC-----------------------------CGACAATCGCCGTCGCGCAACCTCCGCCTTCGACGATTGATCCCTCCGCCGTCGCCGCTCTGTAGATCCGCCATTGCCTCGGAAAATCTGCCGTCTCGCCACTCGATCCGAAAGTGTGGAGGTAGAGAAATCAAACGTTCTTTCTAACTGAGTTTGTAATTGACTTTGCCATTTTATTACAAATGCATGATAAAGCTGAATTAGCAGAGATGGCTGTTACTTGCTGCAAAAGAAGGTCTCTATTCAGCATATACTGGAATTGGGTACTTGTATGTCAAATGTTATGGAGTAGATAATAAAAACTACATTTAAGGTAAATTCTCTTTATGGTCTCATTATTCCCAGGCTTGCTTGTTGATTTAGCAGGTATTATCTAATCATAAAGGAACCGAGACAATAAGGTGAAAGATTGTAAAACATTATAGATTAGTCTAACATTCCATTGATATATATGCCTTCAAATGCAGGCAAGAGAATATTTTGAGAAGG------------------CTG-TCGACATTTTAACCTTGGAGTTTTGTTACCGTTTGAGGATTGTTTTGGCTTGCTTTGGTTTTGTAGAGATGTCTGAATCCTTGTTTGTTTTTATTAAATTGACAGTACCATGCTTGATGGTGGGCGTGGCAGAGATTAGAAGATTAGAAATGGTTAAGAAATAGATTAGAAGATTCGTTGATCAATGAAAAGAAACTGGTTTCACAATGCCGA------------AAGGTAAGCATAGGCTCGGTCTTGTTTTAGTTTCATGATTCATGATTAATGTTTTTGAA--TTGCTATTAA-GACCATGTT-ATTGAAT-CTTATTTCTATGAGAGG-TTCAATGGTTTTTCAAGTGGATATAATAATCCTACTTATGTTTAGGTTCTTGCTGAGAATGGCAAAGCTAAAGCTATTGCCTTTGATGAAATTAATAAAGCTCCTGAAG-AGAAGAAGAGA--------GGAATTACAATTGCTACGGTCTGTCTTCTCTCCCATCTTCTAATTGGATTTCAAGTCAATATTTTTTCTAGTCATTATATTTGTTTTTAATTTTAGATTCTATTCTACTGTGATATTCTAATTTAACAAAGTAGTAATTGTAATTATAAGAAATTGTAAGATTTTTTGATTTTTAATATTATTGCTTCCTTTTATAGTTTTTTTTT--GGTAAGAATTTGTATTTATTTTCAGTTTTCTTTTCATATTTACTTTTTTT-CTTATTTTATTCAGAATTTTTTTTTT-AATTCAATATTATTTATGGTTGTTTTTTGGTCGGATTTCGTTCCTTGAT--------------------------------------------------TTTTTGTCGGAAACTTATCAACGGTTTTTCGTCGGAATTGTTTTGGTCGGATTGTGGTTACAAATTAGATTTCCTCTGATTTT-------GGTCTTTTTGTCGTCGGTTTTTTTTTCTCTCGTTATTTCGTAGATTTTTCCAATGAAATTCTGACCAAACTCCAATTTCGATCGACATAGATCCAACGAGTCATTTCGTCCGAATTTTCTCGGAAACGCTCTTTTCCGTCGACTTTCCGACAAATATTTTCGTCGGAATCATTGCCTTTTTCTTGTAGTGAAAGTAGAGGAGGAGGAAGTCGATCGAACACCACATGAGAATGGTATTTACTAAA-GATAGGTCCGTCTGAAAACGATATTTTCTTATACGTTTTTCATTACATTTTGTTATTCTTCTCTTCATCTAAACTTT-GTTCTTAATATCATTATTCTTTCATATATTCATCATGTCTTCTTCGCCATCGTTCATGTTTACTTCCGTTATGCATGAGTAATTTCATTAGGTTGATCATTAGGTTGTTATTGGAAATATATTTAGGGT---TCATCTAGATTTGTGAAACAGTTTGTTGCTTGATGAACCATCTTGTTACTGCCCTTAGGTAGATTTACTTTCCGAAAATTGATAAATCACCTTAACTAAATTATATAAGTAAAGTGTCATAGTTTGTGAAAGTTTAGTTATGAATTTTT-GTGAATACTTAGAATTCAGATTGTTTATGTGTGTTTACCGTTTTTAATT-ACTCGCGG-AAGTTGAG-TAAAATAGG-TTGCTAGATAAA-GTAATT-AGTACTGCAGA-GGTAGGTTAA-TTATTAGTTCGAAATTCAAGTTCTTGAATTCGAATAAGCAGAAGATCAATAGATCCCGAATGAGATTGATCGATCCAAGCTGAGAACGATCAATCCTTGCCTAAGATCGATCGATCTTCTCTATTCCCTGAATCTTATTTGTTTAGTCGA--TATTGATCCATGATACCCTACGAATTCTCTTTTGCCCAATGTTTTCTCTCATTGATTTAATCTCAATACTTGCTAGTTCATCTCTATTTTCCACATCATCCACAACCCAAAAC-AAACAACCT-AGTAATAAACTCGTTGTGTGAATTTTTGGACTTCAGTGGATCGAACCCTAAGTACTATTGTGTTTGCTGTGCACT-ACAGTCTTATTTCAGGGTTTAAAATCTGAGCACATCAATTTTTTAACGTCGTTCCCGGGGACTAGTGTAATTGCCTACGAATTTTACACCAGAATTTAGCCTAAGGTACGCGTTTACTTTTTAATTTATTTCTTTATCTTTT-GTGTCTCAGGTTCTCTTGAGAAAAAGATAGATCTTCGACACCGTACAGTTGGAGAATTCGATTCGTTAGAAGTTTGCTTCTAAAATCGCAATCCGATATGACCTGCACAACCCCCTGGAGAGTTTAAGATTAGCTCAAAACTTATTGCTTTGGTTGAATGCAATACTAATTACAATTTAGGCTCTCTTAGTCTTTTTATGAGAGCAACCATTGCATTAGTTGTAAATAGTTTGACTATCTGGGCGAATATTTGCATGTGGTGTGCAAATTTAGTAATTTCAAGTTCATATTTGTTAAGATATGCAAATAAAAATTT-AAAAACACAACTCCATAAT
>JL12_s8_s
GAAACACAAACCCTAATCTCGATCCCTTTTCACAAATGAGCGAAGTGCTCAAATGACCAAAATGATGAAAAATACCCTTGAGCAAAACCATAAAAGATGAAAGAAAAAAAAAA---TCAATCGGACGAAGGAAGAAAACCAAAGAAGAAGAAACAAGAGCTCGATCCGC-----------------------------CGACAATCGCCGTCGCGCAACCTCCGCCTTCGACGATTGATCCCTCCGCCGTCGCCGCTCTGTAGATCCGCCATTGCCTCGGAAAATCTGCCGTCTCGCCACTCGATCCGAAAGTGTGGAGGTAGAGAAATCAAACGTTCTTTCTAACTGAGTTTGTAATTGACTTTGCCATTTTATTACAAATGCATGATAAAGCTGAATTAGCAGAGATGGCTGTCACTTGCTGCAAAAGAAGGTCTCTATTCAGCATATACTGGAATTGGGTACTTGTATGTCAAATGTTATGGAGTAGATAATAAAAACTACATTTAAGGTAAATTCTCTTTATGGTCTCATTATTCCCAGGCTTGCTTGTTGATTTAGCAGGTATTATCTAATCATAAAGGAACCGAGACAATAAGGTGAAAGATTGTAAAACATTATAGATTAGTCTAACATTCCATTGATATATATGCCTTCAAATGCAGGCAAGAGAATATTTTGAGAAGG------------------CTG-TCGACATTTTAACCTTGGAGTTTTGTTACCGTTTGAGGATTGTTTTGGCTTGCTTTGGTTTTGTAGAGATGTCTGAATCCTTGTTTGTTTTTATTAAATTGACAGTACCATGCTTGATGGTGGGCGTGGCAGAGATTAGAAGATTAGAAATGGTTAAGAAATAGATTAGAAGATTCGTTGATCAATGAAAAGAAACTGGTTTCACAATGCCGA------------AAGGTAAGCATAGGCTCGGTCTTGTTTTAGTTTCATGATTCATGATTAATGTTTTTGAA--TTGCTATTAA-GACCATGTT-ATTGAAT-CTTATTTCTATGAGAGG-TTCAATGGTTTTTCAAGTGGATATAATAATCCTACTTATGTTTAGGTTCTTGCTGAGAATGGCAAAGCTAAAGCTATTGCCTTTGATGAAATTAATAAAGCTCCTGAAG-AGAAGAAGAGA--------GGAATTACAATTGCTACGGTCTGTCTTCTCTCCCATCTTCTAATTGGATTTCAAGTCAATATTTTTTCTAGTCATTATATTTGTTTTTAATTTTAGATTCTATTCTACTGTGATATTCTAATTTAACAAAGTAGTAATTGTAATTATAAGAAATTGTAAGATTTTTTGATTTTTAATATTATTGCTTCCTTTTATAGTTTTTTTTT--GGTAAGAATTTGTATTTATTTTCAGTTTTCTTTTCCTATTTACTTTTTTT-CTTATTTTATTCAGAATTTTTTTTTT-AATTCAATATTATTTATGGTTGTTTTTTGGTCGGATTTCGTTCCTTGAT--------------------------------------------------TTTTTGTCGGAAACTTATCAACGGTTTTTCGTCGGAATTGTTTTGGTCGGATTGTGGTTACAAATTAGATTTCCTCTGATTTT-------GGTCTTTTTGTCGTCGGTTTTTTTTTCTCTCGTTATTTCGTAGATTTTTCCAATGAAATTCTGACCAAACTCCAATTTCGATCGACATAGATCCAACGAGTCATTTCGTCCGAATTTTCTCGGAAACGCTCTTTTCCGTCGACTTTCCGACAAATATTTTCGTCGGAATCATTGCCTTTTTCTTGTAGTGAAAGTAGAGGAGGAGGAAGTCGATCGAACACCACATGAGAATGGTATTTACTAAA-GATAGGTCCGTCTGAAAACGATATTTTCTTATACGTTTTTCATTACATTTTGTTATTCTTCTCTTCATCTAAACTTT-GTTCTTAATATCATTATTCTTTCATATATTCATCATGTCTTCTTCGCCATCGTTCATGTTTACTTCCGTTATGCATGAGTAATTTCATTAGGTTGATCATTAGGTTGTTATTGGAAATATATTTAGGGT---TCATCTAGATTTGTGAAACAGTTTGTTGCTTGATGAACCATCTTGTTACTGCCCTTAGGTAGATTTACTTTCCGAAAATTGATAAATCACCTTAACTAAATTATATAAGTAAAGTGTCATAGTTTGTGAAAGTTTAGTTATGAATTTTT-GTGAATACTTAGAATTCAGATTGTTTATGTGTGTTTACCGTTTTTAATT-ACTCGCGG-AAGTTGAG-TAAAATAGG-TTGCTAGATAAA-GTAATT-AGTACTGCAGA-GGTAGGTTAA-TTATTAGTTCGAAATTCAAGTTCTTGAATTCGAATAAGCAGAAGATCAATAGATCCCGAATGAGATTGATCGATCCAAGCTGAGAACGATCAATCCTTGCCTAAGATCGATCGATCTTCTCTATTCCCTGAATCTTATTTGTTTAGTCGA--TATTGATCCATGATACCCTACGAATTCTCTTTTGCCCAATGTTTTCTCTCATTGATTTAATCTCAATACTTGCTAGTTCATCTCTATTTTCCACATCATCCACAACCCAAAAC-AAACAACCT-AGTAATAAACTCGTTGTGTGAATTTTTGGACTTAAGTGGATCGAACCCTAAGTACTATTGTGTTTGCTGTGCACT-ACAGTCTTATTTCAGGGTTTAAAATCTGAGCACATCAATTTTTTAACGTCGTTCCCGGGGACTAGTGTAATTGCCTACGAATTTTACACCAGAATTTAGCCTAAGGTACGCGTTTACTTTTTAATTTATTTCTTTATATTTT-GTGTCTCAGGTTCTCTTGAGAAAAAGATAGATCTTCGACACCGTACAGTTGGAGAATTCGATTCGTTAGAAGTTTGCTTCTAAAATCGCAATCCGATATGACCTGCACAACCCCCTGGAGAGTTTAAGATTAGCTCAAAACTTATTGCTTTGGTTGAATGCAATACTAATTACAATTTAGGCTCTCTTAGTCTTTTTATGAGAGCAACCATTGCATTAGTTGTAAATAGTTTGACTATCTGGGCGAATATTTGCATGTGGTGTGCAAATTTAGTAATTTCAAGTTCATATTTGTTAAGATATGCAAATAAAAATTT-AAAAACACAACTCCATAAT
>JL12_s9_s
GAAACACAAACCCTAATCTCGATCCCCTTTCACAAATGAGCGAAGTGCTCAAATGACCTAAATGATGAAAAATACCCTTGAGCAAAACCATAAAAGATGAAAGAAAAAAAAAA---TCAATCGGACGAAGGAAGAAAACCAAAGAAGAAGAAACAGGAGCTCGATCCGC-----------------------------CGACAATCGCCGTCGCGCAACCTCCGCCTTCGACGATTGATCCCTCCGCCGTCGCCGCTCTGTAGATCCGCCATTGCCTCGGAAAATCTGCCGTCTCGCCACTCGATCCGAAAGTGTGGAGGTAGAGAAATCAAACGTTCTTTCTAACTGAGTTTGTAATTGACTTTGCCATTTTATTACAAATGCATGATAAAGCTGAATTAGCAGAGATGGCTGTCACTTGCTGCAAAAGAAGGTCTCTATTCAGCATATACTGGAATTGGGTACTTGTATGTCAAATGTTATGGAGTAGATAATAAAAACTACATTTAAGGTAAATTCTCTTTATGGTCTCATTATTCCCAGGCTTGCTTGTTGATTTAGCAGGTATTATCTAATCATAAAGGAACCGAGACAATAAGGTGAAAGATTGTAAAACATTATAGATTAGTCTAACATTCCATTGATATATATGCCTTCAAATGCAGGCAAGAGAATATTTTGAGAAGG------------------CTG-TCGACATTTTAACCTTGGAGTTTTGTTACCGTTTGAGGATTGTTTTGGCTTGCTTTGGTTTTGTAGAGATGTCTGAATCCTTGTTTGTTTTTATTAAATTGACAGTACCATGCTTGATGGTGGGCGTGGCAGAGATTAGAAGATTAGAAATGGTTAAGAAATAGATTAGAAGATTCGTTGATCAATGAAAAGAAACTGGTTTCACAATGCCGA------------AAGGTAAGCATAGGCTCGGTCTTGTTTTAGTTTCATGATTCATGATTAATGTTTTTGAA--TTGCTATTAA-GACCATGTT-ATTGAAT-CTTATTTCTATGAGAGG-TTCAATGGTTTTTCAAGTGGATATAATAATCCTACTTATGTTTAGGTTCTTGCTAAGAATGGCAAAGCTAAAGCTATTGCCTTTGATGAAATTAATAAAGCTCCTGAAG-AGAAGAAGAGA--------GGAATTACAATTGCTACGGTCTGTCTTCTCTCCCATCTTCTAATTGGATTTCAAGTCAATATTTTTTCTAGTCATTATATTTGTTTTTAATTTTAGATTCTATTCTACTGTGATATTCTAATTTAACAAAGTAGTAATTGTAATTATAAGAAATTGTAAGATTTTTTGATTTTTAATATTATTGCTTCCTTTTATAGTTTTTTTTT--GGTAAGAATTTGTATTTATTTTCAGTTTTCTTTTCATATTTACTTTTTTT-CTTATTTTATTCAGAATTTTTTTTTT-AATTCAATATTATTTATGGTCGTTTTTATGTCGGATTTCGTTCCTTGAT--------------------------------------------------TTTTTGTCGGAAACTTATCAACGGTTTTTCGTCGGAATTGTTTTGGTCGGATTGTGGTTACAAATTAGATTTCCTCTGATTTT-------GGTCTTTTTGTCGTCGGTTTTTTTT-CTCTCGTTATTTCGTAGATTTTTCCAATGAAATTCTGACCAAACTCCAATTTCGATCGACATAGATCCAACGAGTCATTTCGTCCGAATTTTCTCGGAAACGCTCTTTTCCGTCGACTTTCCGACAAATATTTTCGTCGGAATCATTGCCTTTTTCTTGTAGTGAAAGTAGAGGAGGAGGAAGTCGATCGAACACCACATGAGAATGATATTTACTAAA-GATAGGTCCGTCTGAAAACGATATTTTCTTATACGTTTTTCATTACATTTTGTTATTCTTCTCTTCATCTAAACTTT-GTTCTTAATATCATTATTCTTTCATATATTCATCATGTCTTCTTCGCCATCGTTCATGTTTACTTCCGTTATGCATGAGTAATTTCATTAGGTTGATCATTAGGTTGTTATTGGAAATATATTTAGGGT---TCATCTAGATTTGTGAAACAGTTTGTTGCTTGATGAACCATCTTGTTACTGCCCTTAGGTAGATTTACTTTCCGAAAATTGATAAATCACCTTAACTAAATTATATAAGTAAAGTGTCATAGTTTGTGAAAGTTTAGTTATGAATTTTT-GTGAATACTTAGAATTCAGATTGTTTATGTGTGTTTACCGTTTTTAATT-ACTCGCGG-AAGTTGAG-TAAAATAGG-TTGCTAGATAAA-GTAATT-AGTACTGCAGA-GGTAGGTTAA-TTATTAGTTCGAAATTCAAGTTCTTTAATTCGAATAAGCAGAAGATCAATAGATCCCGAATGAGATTGATCGATCCAAGCTGAGAACGATCAATCCTTGCCTAAGATCGATCGATCTTCTCTATTCCCTGAATCTTATTTGTTTAGTCGA--TATTGATCCATGATACCCTACGAATTCTCTTTTGCCCAATGTTTTCTCTCATTGATTTAATCTCAATACTTGCTAGTTCATCTCTATTTTCCACATCATCCAAAACCCAAAACCAAACAACCT-AGTAATAAACTCGTTGTGTGAATTTTTGGACTTCAGTGGATCGAACCCTAAGTACTATTGTGTTTGCTGTGCACT-ACAGTCTTATTTCAGGGTTTAAAATCTGAGCACATCAATTTTTTAACGTCGTTCCCGGGGACTAGTGTAATTGCCTACGAATTTTACACCAGAATTTAGCCTAAGGTATGCGTTTACTTTTTAATTTATTTCTTTATCTTTT-GTGTCTCAGGTTCTCTTGAGAAAAAGATAGATCTTCGACACCGTACAGTTGGAGAATTCGATTCGTTAGAAGTTTGCTTCTAAAATCGCAATCCGATATGACCTGCACAACCCCCTGGAGAGTTTAAGATTAGCTCAAAACTTATTGCTTTGGTTGAATGCAATACTAATTACAATTTAGGCTCTCTTAGTCTTTTTATGAGAGCAACCATTGCATTAGTTGTAAATAGTTTGACTATCTGGGCGAATATTTGCATGTGGTGTGCAAATTTAGTAATTTCAAGTTCATATTTGTTAAGATATGCAAATAAAAATTT-AAAAACACAACTCCATAAT
>JL45_s10_s
GAAACACAAACCCTAATCTCGATCCCTTTTCACAAATGAGCGAAGTGCTCAAATGACCTAAATGATGAAAAATACCCTTGAGCAAAACCATAAAAGATGAAAGAAAAAAAAAA---TCAATCGGACGAAGGAAGAAAACCAAAGAAGAAGAAACAAGAGCTCGATCCGC-----------------------------CGACAATCGCCGTCGCGCAACCTCCGCCTTCGACGATTGATCCCTCCGCCGTCGCCGCTCTGTAGATCCACCATTGCCTCGGAAGATCTGCCGTCTCGCCACTCGATCCGAAAGTGTGGAGGTAGAGAAATCAAACGTTCTTTCTAACTGAGTTTGTAATTGACTTTGCCATTTTATTACAGATGCATGATAAAGCTGAATTAGCAGAGATGGCTGTCAGTTGCTGCAAAAGAAGGTCTCTATTCAGCATATACTGGAATTGGGTACTTGTATGTCAAATGTTATGGAGTATATAATAAAAACTACATTTAAGGTAAATTCTCTTTATGGTCTCATTATTCCCAGGCTTGCTTGTTGATTTAGCAGGTATTATCTAATCATAAAGGAACCGAGACAATAAGGTGAAAGATTGTAAAACATTATAGATTAGTCTAACATTCCATTGATATATATGCCTTCAAATGCAGGCAAGAGAATATTTTGAGAAGG------------------CTG-TCGACATTTTAACCTTGGAGTTTTGTTACCGTTTGAGGATTGTTTTGGCTTGCTTTGGTTTTGTAGAGATGTCTGAATCCTTGTTTGTTTTTATTAAATTGACAGTACCATGCTTGATGGGGGGCGTGGCAGAGATTAGAAGATTAGAAATGGTTAAGAAATAGATTAGAAGATTCGTTGATCAATGAAAAGAAACTGGTTTCACAATGCCGA------------AAGGTAAGCATAGGCTCGGTCTTGTTTTAGTTTCATGATTCATGATTAATGTTTTTGAA--TTGCTATTAA-GACCATGTT-ATTGAAT-CTTATTTCTATGAGAGG-TTCAATGGTTTTTCAAGTGGATATAATAATCCTACTTATGTTTAGGTTCTTGCTGAGAATGGCAAAGCTAAAGCTATTGCCTTTGATGAAATTAATAAAGCTCCTGAAG-AGAAGAAGAGA--------GGAATTACAATTGCTACGGTCTGTCTTCTCTCCCATCTTCTAATTGGATTTCAAGTCAATATTTTTTCTAGTCATTATATTTGTTTTTAATTTTAGATTCTATTCTACTGTGATATTCTAATTTAACAAAGTAGTAATTGTAATTATAAGAAATTGTAAGATTTTTTGATTTTTAATATTATTGCTTCCTTTTATAGTTTTTTTTT--GGTAAGAATTTGTATTTATTTTCAGTTTTCTTTTCATATTTACTTTTTTT-CTTATTTTATTCAGAATTTTTTTTTT-AATTCAATATTATTTATGGTCGTTTTTTGGTCGGATTTCGTTCTTTGAT--------------------------------------------------TTTTTGTCGGAAACTTATCAACGGTTTTTCGTCGGAATTGTTTTGGTCGGATTGTGGTTACAAATTAGATTTCCTCTGAAACTTATCAACGGTCTTCTTGTCGTCGGTTTTTT---CTCTCGTTATTTCGTAGATTTTTCCAATGAAATTCCGACCAAACTCCAATTTCGATCGACATAGATCCAACGAGTCATTTCGTCCGAATTTTCTCGGAAACGCTCTTTTCCGTCGACTTTCCGACAAATATTTTCGTCGGAATCATTGCCTTTTTCTTGTAGTGAAAGTAGAGGAGGAGGAAGTCGATCGAACACCACATGAGAATGATATTTACTAAA-GATAGGTCCGTCTGAAAACGATATTTTCTTATACGTTTTTCATTACATTTTGTTATTCTTCTCTTCATCTAAACTTT-GTTCTTAATATCATTATTCTTTCATATATTCATCATGTCTTCTTCGCCATCGTTCATGTTTACTTCCGTTATGCATGAGTAATTTCATTAGGTTGATCATTAGGTTGTTATTGGAAATATATTTAGGGT---TCATCTAGATTTGTGAAACAGTTTGTTGCTTGATGAACCATCTTGTTACTGCCCTTAGGTAGATTTACTTTCCGAAAATTGATAAATCACCTTAACTAAATTATATAAGTAAAGTGTCATAGTTTGTGAAAGTTTAGTTATGAATTTTT-GTGAATACTTAGAATTCAGATTGTTTATGTGTGTTTACCGTTTTTAATT-ACTCGCGG-AAGTTGAG-TAAAATAGG-TTGCTAGATAAA-GTAATT-AGTACTGCAGA-GGTAGGTTAA-TTATTAGTTCGAAATTCAAGTTCTTGAATTCGAATAAGCAGAAGATCAATAGATCCTGAATGAGATTGATCGATCCAAGCTGAGAACGATCAATCCTTGCCTAAGATCGATCGATCTTCTCTATTCCCTGAATCTTATTTGTTTAGTCGA--TATTGATCCATGATACCCTACGAATTCTCTTTTGCCCAATGTTTTCTCTCATTGATTTAATCTTAATACTTGCTAGTTCATCTCTATTTTCCACATCATCCACAACCCAAAAC-AAACAACCT-AGTAATAAACTCGTTGTGTGAATTTTTGGACTTCAGTGGATCGAACCCTAAGTACTATTGTGTTTGCTGTGCACT-ACAGTCTTATTTCAGGGTTTAAAATCTGAGCACATCAATTTTTTAACGTCGTTCCCGGGGACTAGTGTAATTGCCTACGAATTTTACACCAGAATTTAGCCTAAGGTACGCGTTTACTTTTTAATTTATTTCTTTATCTTTT-GTGTCTCAGGTTCTCTTGAGAAAAAGATAGATCTTCGACACCGTACAGTTGGAGAATTCGATTCGTTAGAAGTTTGCTTCTAAAATCGCAATCCGATATGACCTGCACAACCCCCTGGAGAGTTTAAGATTAGCTCAAAACTTATTGCTTTGGTTGAATGCAATACTAATTACAATTTAGGCTCTCTTAGTCTTTTTATGAGAGCAACCATTGCATTAGTTGTAAATAGTTTGACTATCTGGGCGAATATTTGCATGTGGTGTGCAAATTTAGTAATTTCAAGTTCATATTTGTTAAGATATGCAAATAAAAATTT-AAAAACACAACTCCATAAT
>JL56_s10_s
GAAACACAAACCCTAATCTCGATCCCTTTTCACAAATGAGCGAAGTGCTCAAATGACCTAAATGATGAAAAATACCCTTGAGCAAAACCATAAAAGATGAAAGAAAAAAAAAA---TCAATCGGACGAAGGAAGAAAACCAAAGAAGAAGAAACAAGAGCTCGATCCGC-----------------------------CGACAATCGCCGTCGCGCAACCTCCGCCTTCGACGATTGATCCCTCCGCCGTCGCCGCTCTGTAGATCCACCATTGCCTCGGAAGATCTGCCGTCTCGCCACTCGATCCGAAAGTGTGGAGGTAGAGAAATCAAACGTTCTTTCTAACTGAGTTTGTAATTGACTTTGCCATTTTATTACAGATGCATGATAAAGCTGAATTAGCAGAGATGGCTGTCAGTTGCTGCAAAAGAAGGTCTCTATTCAGCATATACTGGAATTGGGTACTTGTATGTCAAATGTTATGGAGTATATAATAAAAACTACATTTAAGGTAAATTCTCTTTATGGTCTCATTATTCCCAGGCTTGCTTGTTGATTTAGCAGGTATTATCTAATCATAAAGGAACCGAGACAATAAGGTGAAAGATTGTAAAACATTATAGATTAGTCTAACATTCCATTGATATATATGCCTTCAAATGCAGGCAAGAGAATATTTTGAGAAGG------------------CTG-TCGACATTTTAACCTTGGAGTTTTGTTACCGTTTGAGGATTGTTTTGGCTTGCTTTGGTTTTGTAGAGATGTCTGAATCCTTGTTTGTTTTTATTAAATTGACAGTACCATGCTTGATGGGGGGCGTGGCAGAGATTAGAAGATTAGAAATGGTTAAGAAATAGATTAGAAGATTCGTTGATCAATGAAAAGAAACTGGTTTCACAATGCCGA------------AAGGTAAGCATAGGCTCGGTCTTGTTTTAGTTTCATGATTCATGATTAATGTTTTTGAA--TTGCTATTAA-GACCATGTT-ATTGAAT-CTTATTTCTATGAGAGG-TTCAATGGTTTTTCAAGTGGATATAATAATCCTACTTATGTTTAGGTTCTTGCTGAGAATGGCAAAGCTAAAGCTATTGCCTTTGATGAAATTAATAAAGCTCCTGAAG-AGAAGAAGAGA--------GGAATTACAATTGCTACGGTCTGTCTTCTCTCCCATCTTCTAATTGGATTTCAAGTCAATATTTTTTCTAGTCATTATATTTGTTTTTAATTTTAGATTCTATTCTACTGTGATATTCTAATTTAACAAAGTAGTAATTGTAATTATAAGAAATTGTAAGATTTTTTGATTTTTAATATTATTGCTTCCTTTTATAGTTTTTTTTT--GGTAAGAATTTGTATTTATTTTCAGTTTTCTTTTCATATTTACTTTTTTT-CTTATTTTATTCAGAATTTTTTTTTT-AATTCAATATTATTTATGGTCGTTTTTTGGTCGGATTTCGTTCTTTGAT--------------------------------------------------TTTTTGTCGGAAACTTATCAACGGTTTTTCGTCGGAATTGTTTTGGTCGGATTGTGGTTACAAATTAGATTTCCTCTGAAACTTATCAACGGTCTTCTTGTCGTCGGTTTTTT---CTCTCGTTATTTCGTAGATTTTTCCAATGAAATTCCGACCAAACTCCAATTTCGATCGACATAGATCCAACGAGTCATTTCGTCCGAATTTTCTCGGAAACGCTCTTTTCCGTCGACTTTCCGACAAATATTTTCGTCGGAATCATTGCCTTTTTCTTGTAGTGAAAGTAGAGGAGGAGGAAGTCGATCGAACACCACATGAGAATGATATTTACTAAA-GATAGGTCCGTCTGAAAACGATATTTTCTTATACGTTTTTCATTACATTTTGTTATTCTTCTCTTCATCTAAACTTT-GTTCTTAATATCATTATTCTTTCATATATTCATCATGTCTTCTTCGCCATCGTTCATGTTTACTTCCGTTATGCATGAGTAATTTCATTAGGTTGATCATTAGGTTGTTATTGGAAATATATTTAGGGT---TCATCTAGATTTGTGAAACAGTTTGTTGCTTGATGAACCATCTTGTTACTGCCCTTAGGTAGATTTACTTTCCGAAAATTGATAAATCACCTTAACTAAATTATATAAGTAAAGTGTCATAGTTTGTGAAAGTTTAGTTATGAATTTTT-GTGAATACTTAGAATTCAGATTGTTTATGTGTGTTTACCGTTTTTAATT-ACTCGCGG-AAGTTGAG-TAAAATAGG-TTGCTAGATAAA-GTAATT-AGTACTGCAGA-GGTAGGTTAA-TTATTAGTTCGAAATTCAAGTTCTTGAATTCGAATAAGCAGAAGATCAATAGATCCTGAATGAGATTGATCGATCCAAGCTGAGAACGATCAATCCTTGCCTAAGATCGATCGATCTTCTCTATTCCCTGAATCTTATTTGTTTAGTCGA--TATTGATCCATGATACCCTACGAATTCTCTTTTGCCCAATGTTTTCTCTCATTGATTTAATCTTAATACTTGCTAGTTCATCTCTATTTTCCACATCATCCACAACCCAAAAC-AAACAACCT-AGTAATAAACTCGTTGTGTGAATTTTTGGACTTCAGTGGATCGAACCCTAAGTACTATTGTGTTTGCTGTGCACT-ACAGTCTTATTTCAGGGTTTAAAATCTGAGCACATCAATTTTTTAACGTCGTTCCCGGGGACTAGTGTAATTGCCTACGAATTTTACACCAGAATTTAGCCTAAGGTACGCGTTTACTTTTTAATTTATTTCTTTATCTTTT-GTGTCTCAGGTTCTCTTGAGAAAAAGATAGATCTTCGACACCGTACAGTTGGAGAATTCGATTCGTTAGAAGTTTGCTTCTAAAATCGCAATCCGATATGACCTGCACAACCCCCTGGAGAGTTTAAGATTAGCTCAAAACTTATTGCTTTGGTTGAATGCAATACTAATTACAATTTAGGCTCTCTTAGTCTTTTTATGAGAGCAACCATTGCATTAGTTGTAAATAGTTTGACTATCTGGGCGAATATTTGCATGTGGTGTGCAAATTTAGTAATTTCAAGTTCATATTTGTTAAGATATGCAAATAAAAATTT-AAAAACACAACTCCATAAT
>JL45_s11_s
GAAACACAAACCCTAATCTCGATCCCTTTTCACAAATGAGCGAAGTGCTCAAATGACCTAAATGATGAAAAATACCCTTGAGCAAAACCATAAAAGATGAAAGAAAAAAAAAA---TCAATCGGACGAAGGAAGAAAACCAAAGAAGAAGAAACAAGAGCTCGATCCGC-----------------------------CGACAATCGCCGTCGCGCAACCTCCGCCTTCGACGATTGATCCCTCCGCCGTCGCCACTCTGTAGATCCACCATTGCCTCGGAAGATCTGCCGTCTCGCCACTCGATCCGAAAGTGTGGAGGTAGGGAAATCAAACGTTCTTTCTAACTGAGTTTGTAATTGACTTTGCCATTTTATTACAGATGCATGAAAAAGCTGAATTAGCAGAGATGGTTGTCAGGTGCTGCAAAAGAAGGTCTCTATTCAGCATATACTGCAATTGGGTACTTGTATGTCAAATGTTATGGAGTATATAATAAAAATTACATTTAAGGTAAATTCTCTTTATGGTCTCATTATTCCCAGGCTTGCTTGTCGATTTAGCAAGTATTATCTAATCATAAAGGAACCGAGACAATAAGGTGAAAGATTGTAAAACATTATAGATTGGTCTAACATTCCATTGATATATATGCCTTCAAATGCAGGCAAGAGAATATTTTGAGAAGG------------------CTG-TCGACATTTTAACCTTGGAGTTTCGTTACCGTTTGAGGATTGTTTTGGCTTGCTTTGGTTTTGTAGAGATGTCTGAATCCTTGTTTGTTTTTATTAAATTGACAGTACCATGCTTGATGGTGGGCGTGGCAGAGATTAGAAGACTAGAAATGGTTAAGAGATAGATTAGAAGATTCGTTGATCAATGAAAAGAAACTGGTTTCACAATGCCGATAAGAATTGGCAAAGGTAAGCATAGGCTCGGTCTTGTTTTAGTTTCATGATTCATGATTAATGTTTTTTGAATTTGCTATTAAAGACCATGTTTATTGAATTCTTATTTCTATGAGAGG-TTCAACGGTTTTTCAAGTGGATATAATAATCCTACTTATGTTTAGGTTCTTGCTGAGAATGGCAAAGCTAAAGCTATTGCCTTTGATGAAATTAATAAAGCTCCTGAAG-AGAAGAAGAGA--------GGAATTACAATTGCTACGGTCTGTCTTCTCTCCCATCTTCTAATTGGATTTCAAGTCAATATCTTTTCTAGTCATTATATTTGTTTTTAATTTTAGATTCTATTCTACTGTGATATTCTAATTTAACAAAGTAGTAATTGTAATTATAAGAAATTGTAAGATTTTTTGATTTTTAATATTATTGCTTCCTTTTATAGTTTTTTTTT--GGTAAGAATTTGTATTTATTTTCAGTTTTCTTTTCATATTTACTTTTTTT-CTTATTTTATTCAGAATTTTTTTTTT-AATTCAATATTATTTATGGTCGTTTTTTGGTCGGATTTCGTTCTTTGAT--------------------------------------------------TTTTTGTCGGAAACTTATCAACGGTTTTTCGTCGGAATTGTTTTGGTCGGATTGTGGTTACAAATTAGATTTCCTCTGAAACTTATCAACGGTCTTCTTGTCGTCGGTTTTTT---CTCTCGTTATTTCGTAGATTTTTCCAATGAAATTCCGACCAAACTCCAATTTCGATCGACATAGATCCAACGAGTCATTTCGTCCGAATTTTCTCGGAAACGCTCTTTTCCGTCGACTTTCCGACAAATATTTTCGTCGGAATCATTGCCTTTTTCTTGTAGTGAAAGTAGAGGAGGAGGAAGTCGATCGAACACCACATGAGAATGATATTTACTAAA-GATAGGTCCGTCTGAAAACGATATTTTCTTATACGTTTTTCATTACATTTTGTTATTCTTCTCTTCATCTAAACTTT-GTTCTTAATATCATTATTCTTTCATATATTCATCATGTCTTCTTCGCCATCGTTCATGTTTACTTCCGTTATGCATGAGTAATTTCATTAGGTTG------------TTATTGGAAATATATTTAAGGTGGTTCATCTAGATTTGTGAAACAGTTTGTTGCTTGATGAACCATCTTGTTACTGCGCTTAGGTAGATTTACTTTCCGAAAATTGATAAATCACCTTAACTAAATTATATAAGTAAAGTGTCATAGTTTGTGAAAGTTTAGTTATGAATTTTT-GTGAATACTTAGAATTCAGATTGTTTATGTGTGTTTACCGTTTTTAATTTACTCGCGGGAAGTTGAGGTAAAATAGGGTTGCTAGATAAAAGTAATTTAGTACTGCAGAAGGTAGGTTAAATTATAGTTTCGAAATTCAAGTTCTTGAATTCGAATAAGCAGAAGATCAATAGATCCTGAATGAGATTGATCGATCCAAGCTGAGAACGATCAATCCCTGCCTAAGATCGATCGATCTTCTCTATTCCCTGAATCTTATTTGTTTAGTCGA--TATTGATCCATGATACCCTACGAATTCTCTTTTGCCCAATGTTTTCTCTCATTGATTTAATCTTAATACTTGCTAGTTCATCTCTATTTTCCACATCATCCACAACCCAAAAC-AAACAACCT-AGTAATAAACTCGTTGTGTGAATTTTTGGACTTCAGTGGATCGAACCCTAAGTACTATTGTGTTTGCTGTGCACT-ACAGTCTTATTTCAGGGTTTAAAATCTGAGCACATCAATTTTTTAACGTCGTTCCCGGGGACTAGTGTAATTGCCTACGAATTTTACACCAGAATTTAGCCTAAGGTACGCGTTTACTTTTTAATTTATTTCTTTATCTTTT-GTGTCTCAGGTTCTCTTGAGAAAAAGATAGATCTTCGACACCGTACAGTTGGAGAATTCGATTCGTTAGAAGTTTGCTTCTAAAATCGCAATCCGATATGACCTGCACAACCCCCTGGAGAGTTTAAGATTAGCTCAAAACTTATTGCTTTGGTTGAATGCAATACTAATTACAATTTAGGCTCTCTTAGTCTTTTTATGAGAGCAACCATTGCATTAGTTGTAAATAGTTTGACTATCTGGGCGAATATTTGCATGTGGTGTGCAAATTTAGTAATTTCAAGTTCATATTTGTTAAGATATGCAAATAAAAATTT-AAAAACACAACTCCATAAT
>JL45_s12_s
GAAACACAAACCCTAATCTCGATCCCTTTTCACAAATGAGCGAAGTGCTCAAATGACCTAAATGATGAAAAATACCCTTGAGCAAAACCATAAAAGATGAAAGAAAAAAAAAA---TCAATCGGACGAAGGAAGAAAACCAAAGAAGAAGAAACAAGAGCTCGATCCGC-----------------------------CGACAATCGCCGTCGCGCAACCTCCGCCTTCGACGATTGATCCCTCCGCCGTCGCCGCTCTGTAGATCCACCATTGCCTCGGAAGATCTGCCGTCTCGCCACTCGATCCGAAAGTGTGGAGGTAGAGAAATCAAACGTTCTTTCTAACTGAGTTTGTAATTGACTTTGCCATTTTATTACAGATGCATGATAAAGCTGAATTAGCAGAGATGGCTGTCAGTTGCTGCAAAAGAAGGTCTCTATTCAGCATATACTGGAATTGGGTACTTGTATGTCAAATGTTATGGAGTATATAATAAAAACTACATTTAAGGTAAATTCTCTTTATGGTCTCATTATTCCCAGGCTTGCTTGTTGATTTAGCAGGTATTATCTAATCATAAAGGAACCGAGACAATAAGGTGAAAGATTGTAAAACATTATAGATTAGTCTAACATTCCATTGATATATATGCCTTCAAATGCAGGCAAGAGAATATTTTGAGAAGG------------------CTG-TCGACATTTTAACCTTGGAGTTTTGTTACCGTTTGAGGATTGTTTTGGCTTGCTTTGGTTTTGTAGAGATGTCTGAATCCTTGTTTGTTTTTATTAAATTGACAGTACCATGCTTGATGGTGGGCGTGGCAGAGATTAGAAGACTAGAAATGGTTAAGAGATAGATTAGAAGATTCGTTGATCAATGAAAAGAAACTGGTTTCACAATGCCGATAAGAATTGGCAAAGGTAAGCATAGGCTCGGTCTTGTTTTAGTTTCATGATTCATGATTAATGTTTTTGGA--TTGCTGTTAA-GACCATGTT-ATTGAAT-CTTATTTCTATGAGAGGGTTCAATGGTTTTTCAAGTGGATATAATAATCCTACTTATGTTTAGGTTCTTGCTGAGAATGGCAAAGCTAAAGCTATTGCCTTTGATGAAATTAATAAAGCTCCTGAAG-AGAAGAAGAGA--------GGAATTACAATTGCTACGGTCTGTCTTCTCTCCCATCTTCTAATTGGATTTCAAGTCAATATTTTTTCTAGTCATTATATTTGTTTTTAATTTTAGATTCTATTCTACTGTGATATTCTAATTTAACAAAGTAGTAATTGTAATTATAAGAAATTGTAAGATTTTTTGATTTTTAATATTATTGCTTCCTTTTATAGTTTTTTTTT--GGTAAGAATTTGTATTTATTTTCAGTTTTCTTTTCATATTTACTTTTTTT-CTTATTTTATTCAGAATTTTTTTTT--AATTCAATATTATTTATGGTCGTTTTTTGGTCGGATTTCGTTCTTTGAT--------------------------------------------------TTTTTGTCGGAAACTTATCAACGGTTTTTCGTCGGAATTGTTTTGGTCGGATTGTGGTTACAAATTAGATTTCCTCTGAAACTTATCAACGGTCTTCTTGTCGTCGGTTTTTT---CTCTCGTTATTTCGTAGATTTTTCCAATGAAATTCCGACCAAACTCCAATTTCGATCGACATAGATCCAACGAGTCATTTCGTCCGAATTTTCTCGGAAACGCTCTTTTCCGTCGACTTTCCGACAAATATTTTCGTCGGAATCATTGCCTTTTTCTTGTAGTGAAAGTAGAGGAGGAGGAAGTCGATCGAACACCACATGAGAATGATATTTACTAAA-GATAGGTCCGTCTGAAAACGATATTTTCTTATACGTTTTTCATTACATTTTGTTATTCTTCTCTTCATCTAAACTTT-GTTCTTAATATCATTATTCTTTCATATATTCATCATGTCTTCTTCGCCATCGTTCATGTTTACTTCCGTTATGCATGAGTAATTTCATTAGGTTGATCATTAGGTTGTTATTGGAAATATATTTAGGGT---TCATCTAGATTTGTGAAACAGTTTGTTGCTTGATGAACCATCTTGTTACTGCCCTTAGGTAGATTTACTTTCCGAAAATTGATAAATCACCTTAACTAAATTATATAAGTAAAGTGTCATAGTTTGTGAAAGTTTAGTTATGAATTTTT-GTGAATACTTAGAATTCAGATTGTTTATGTGTGTTTACCGTTTTTAATT-ACTCGCGG-AAGTTGAG-TAAAATAGG-TTGCTAGATAAA-GTAATT-AGTACTGCAGA-GGTAGGTTAA-TTATTAGTTCGAAATTCAAGTTCTTGAATTCGAATAAGCAGAAGATCAATAGATCCTGAATGAGATTGATCGATCCAAGCTGAGAACGATCAATCCTTGCCTAAGATCGATCGATCTTCTCTATTCCCTGAATCTTATTTGTTTAGTCGA--TATTGATCCATGATACCCTACGAATTCTCTTTTGCCCAATGTTTTCTCTCATTGATTTAATCTTAATACTTGCTAGTTCATCTCTATTTTCCACATCATCCACAACCCAAAAC-AAACAACCT-AGTAATAAACTCGTTGTGTGAATTTTTGGACTTCAGTGGATCGAACCCTAAGTACTATTGTGTTTGCTGTGCACT-ACAGTCTTATTTCAGGGTTTAAAATCTGAGCACATCAATTTTTTAACGTCGTTCCCGGGGACTAGTGTAATTGCCTACGAATTTTACACCAGAATTTAGCCTAAGGTACGCGTTTACTTTTTAATTTATTTCTTTATCTTTT-GTGTCTCAGGTTCTCTTGAGAAAAAGATAGATCTTCGACACCGTACAGTTGGAGAATTCGATTCGTTAGAAGTTTGCTTCTAAAATCGCAATCCGATATGACCTGCACAACCCCCTGGAGAGTTTAAGATTAGCTCAAAACTTATTGCTTTGGTTGAATGCAATACTAATTACAATTTAGGCTCTCTTAGTCTTTTTATGAGAGCAACCATTGCATTAGTTGTAAATAGTTTGACTATCTGGGCGAATATTTGCATGTGGTGTGCAAATTTAGTAATTTCAAGTTCATATTTGTTAAGATATGCAAATAAAAATTT-AAAAACACAACTCCATAAT
>JL110_s13_uba
GAAACACAAACCCTAATCTCGATCCCCTTTCACAAATGAGCGAAGTGCTCAAATGACCTAAATGATGAAAAATACCCTTGAGCAAAACCATAAAAGATGAAAGAAAAAAAAA----TCAATCGGACGAAGGAAGAAAACCAAAGAAGAAGAAACAGGAGCTCGATCCGC-----------------------------CGACAATCGCCGTCGCGCAACCTCCGCCTTCGACGATTGATCCCTCCGCCGTCGCCGCTCTGTAGATCCGCCATTGCCTCGGAAGATCTGCCGTCTCGCCACTCGATCCGAAAGTGTGGAGGTAGAGAAATCAAACGTTCTTTCTAACTGAGTTTGTAATTGACTTTGCCATTTTATTACAGATGCATGATAAAGCTGAATTAGCAGAGATGGCTGTCACTTGCTGCAAAAGAAGGTCTCTATTCAGCATATACTGGAATTGGGTACTTGTATGTCAAATGTTATGGAGTAGATAATAAAAACTACATTTAAGGTAAATTCTCTTTATGGTCTCATTATTCCCAGGCTTGCTTGTTGATTTAGCAGGTATTATCTAATCATAAAGGAACCGAGACAATAAGGTGAAAGATTGTAAAACATTATAGATTAGTCTAACATTCCATTGATATATATGCCTTCAAATGCAGGCAAGAGAATATTTTGAGAAGG------------------CTG-TCGACATTTTAACCTTGGAGTTTTGTTACCGTTTGAGGAATGTTTTGGCTTGCTTTGGTTTTGTAGAGATGTCTGAATCCTTGTTTGTTTTTATTAAATTGACAGTACCATGCTTGATGGTGGGCGTGGCAGAGATTAGAAGACTAGAAATGGTTAAGAGATAGATTAGAAGATTCGTTGATCAATGAAAAGAAACTGGTTTCACAATGCCGATAAGAATTGGCAAAGGTAAGCATAGGCTCGGTCTTGTTTTAGTTTCATGATTCATGATTAATGTTTTTGGA--TTGCTGTTAA-GACCATGTT-ATTGAAT-CTTATTTCTATGAGAGG-TTCAATGGTTTTTCAAGTGGATATAATAATCCTACTTATGTTTAGGTTCTTGCTGAGAATGGCAAAGCTAAAGCTATTGCCTTTGATGAAATTAATAAAGCTCCTGAAG-AGAAGAAGAGA--------GGAATTACAATTGCTACGGTCTGTCTTCTCTCCCATCTTCTAATTGGATTTCAAGTCAATATTTTTTCTAGTCATTATATTTGTTTTTAATTTTAGATTCTATTCTACTGTGATATTCTAATTTAACAAAGTAGTAATTGTAATTATAAGAAATTGTAAGATTTTTTGATTTTTAATATTATTGCTTCCTTTTATAGTTTTTTTTT--GGTAAGAATTTGTATTTATTTTCAGTTTTCTTTTCATATTTACTTTTTTTTCTTATTTTATTCAGAATTTTTTTTTT-AATTCAATATTATTTATGGTCGTTTTTTGGTCGGATTTCGTTCCTTGAT--------------------------------------------------TTTTTGTCGGAAACTTATCAACGGTTTTTCGTCGGAATTGTTTTGGTCGGATTGTGGTTACAAATTAGATTTCCTCTGATTTT-------GGTCTTTTTGTCGTCGGTTTTTTTT-CTCTCGTTATTTCGTAGATTTTTCCAATGAAATTCTGACCAAACTCCAATTTCGATCGACATAGATCCAACGAGTCATTTCGTCCGAATTTTCTCGGAAACGCTCTTTTCCGTCGACTTTCCGACAAATATTTTCGTCGGAATCATTGCCTTTTTCTTGTAGTGAAAGTAGAGGAGGAGGAAGTCGATCGAACACCACATGAGAATGATATTTACTAAA-GATAGGTCCGTCTGAAAACGATATTTTCTTATACGTTTTTCATTACATTTTGTTATTCTTCTCTTCATCTAAACTTT-GTTCTTAATATCATTATTCTTTCATATATTCATCATGTCTTCTTCGCCATCGTTCATGTTTACTTCCGTTATGCATGAGTAATTTCATTAGGTTGATCATTAGGTTGTTATTGGAAATATATTTAGGGT---TCATCTAGATTTGTGAAACAGTTTGTTGCTTGATGAACCATCTTGTTACTGCCCTTAGGTAGATTTACTTTCCGAAAATTGATAAATCACCTTAACTAAATTATATAAGTAAAGTGTCATAGTTTGTGAAAGTTTAGTTATGAATTTTTTGTGAATACTTAGAATTCAGATTGTTTATGTGTGTTTACCGTTTTTAATT-ACTCGCGG-AAGTTGAG-TAAAATAGG-TTGCTAGATAAA-GTAATT-AGTACTGCAGA-GGTAGGTTAA-TTATTAGTTTGAAATTCAAGTTCTTGAATTCGAATAAGCAGAAGATCAATAGATCCCGAATGAGATTGATCGATCCAAGCTGAGAACGATCAATCCTTGCTTAAGATCGATCGATCTTCTCTATTCCCTGAATCTTATTTGTTTAGTCGA--TATTGATCCATGATACCCTACGAATTCTCTTTTGCCCAATGTTTTCTCTCATTGATTTAATCTCAATACTTGCTAGTTCATCTCTATTTTCCACATCATCCACAACCCAAAAACAAACAACCT-AGTAATAAACTCGTTGTGTGAATTTTTGGACTTCAGTGGATCGAACCCTAAGTACTATTGTGTTTGCTGTGCACT-ACAGTCTTATTTCAGGGTTTAAAATCTGAGCACATCAATTTTTTAACGTCGTTCCCGGGGACTAGTGTAATTGCCTACGAATTTTACACCAGAATTTAGCCTAAGGTACGCGTTTACTTTTTAATTTATTTCTTTATCTTTT-GTGTCTCAGGTTCTCTTGAGAAAAAGATAGATCTTCGACACCGTACAGTTGGAGAATTCGATTCGTTAGAAGTTTGCTTCTAAAATCGCAATCCGATATGACCTGCACAACCCCCTGGAGAGTTTAAGATTAGCTCAAAACTTATTGCTTTGGTTGAATGCAATACTAATTACAATTTAGGCTCTCTTAGTCTTTTTATGAGAGCAACCATTGCATTAGTTGTAAATAGTTTGACTATCTGGGCGAATATTTGCATGTGGTGTGCAAATTTAGTAATTTCAAGTTCATATTTGTTAAGATATGCAAATAAAAATTT-AAAAACACAACTCCATAAT
>ES773_s14_s
GAAACACAAACCCTAATCTCGATCCCCTTTCACAAATGAGCGAAGTGCTCAAATGACCTAAATGATGAAAAATACCCTTGAGCAAAACCATAAAAGATGAAAGAAAAAAAAAA---TCAATCGGACGAAGGAAGAAAACCAAAGAAGAAGAAACAGGAGCTCGATCCGC-----------------------------CGACAATCGCCGTCGCGCAACCTCCGCCTTCGACGATTGATCCCTCCGCCGTCGCCGCTCTGTAGATCCGCCATTGCCTCGGAAGATCTGCCGTCTCGCCACTCGATCCGAAAGTGTGGAGGTAGAGAAATCAAACGTTCTTTCTAACTGAGTTTGTAATTGACTTTGCCATTTTATTACAAATGCATGATAAAGCTGAATTAGCAGAGATGGCTGTCACTTGCTGCAAAAGAAGGTCTCTATTCAGCATATACTGGAATTGGGTACTTGTATGTCAAATGTTATGGAGTAGATAATAAAAACTACATTTAAGGTAAATTCTCTTTATGGTCTCATTATTCCCAGGCTTGCTTGTTGATTTAGCAGGTATTATCTAATCATAAAGGAACCGAGACAATAAGGTGAAAGATTGTAAAACATTATAGATTAGTCTAACATTCCATTGATGTATATGCCTTCAAATGCAGGCAAGAGAATATTTTGAGAAGG------------------CTG-TCGACATTTTAACCTTGGAGTTTTGTTACCGTTTGAGGAATGTTTTGGCTTGCTTTGGTTTTGTAGAGATGTCTGAATCCTTGTTTGTTTTTATTAAATTGACAGAACCATGCTTGATGGTGGGCGTGGCAGATATTAGAAGATTAGAAATGGTTAAGAAATAGATTAGAAGATTCGTTGATCAATGAAAAGAAACTGGTTTCACAATGCCGA------------AAGGTAAGCATAGGCTCGGTCTTGTTTTAGTTTCATGATTCATGATTAATGTTTTTGAA--TTGCTGGTAA-GACCATGTT-ATTGAAT-CTTATTTCTATGAGAGG-TTCAATGGTTTTTCAAGTGGATATAATAATCCTACTTATGTTTAGGTTCTTGCTGAGAATGGCAAAGCTAAAGCTATTGCCTTTGATGAAATTAATAAAGCTCCTGAAG-AGAAGAAGAGA--------GGAATTACAATTGCTACGGTCTGTCTTCTCTCCCATCTTCTAATTGGATTTCAAGTCAATATTTTTTCTAGTCATTATATTTGTTTTTAATTTTAGATTCTATTCTACTGTGATATTCTAATTTAACAAAGTAGTAATTGTAATTATAAGAAATTGTAAGATTTTTTGATTTTTAATATTATTGCTTCCTTTTATAGTTTTTTTTTT-GGTAAGAATTTGTATTTATTTTCAGTTTTCTTTTCATATTTACTTTTTTTTCTTATTTTATTCGGATTTTTTTTTTT-AATTCAATATTATTTATGGCCGGTTTTTGGTTGGATTTCGTTCCTTGATATTTAGTCGGATTTTTGTTATCGGTTTTTTGTCGGAAATTTTTCATCAGTTTTTTGTCAGAAACTTATCATCGGTTTTTCGTCGGAATTGTTTTGGTCGGATTGTGGTTACAAATTAGATTTCCTCTGATTTT-------GGTCTTTTTGTCGTCGGTTTTTTTT-CTCTCGTTATTTCGTAGATTTTTCCAATGAAATTCTGACCAAACTCCAATTTCGATCGACATAGATCCAACGAGTCATTTCGTCCGAATTTTCTCGGAAACGCTCTTTTCCGTCGACTTTCCGACAAATATTTTCGTCGGAATCATTGC--TTTTCTTGTAGTGAAAGTAGAGGAGGAGGAAGTCGACCGAACACCACATGAGAATGATATTTACTAAAAGATAGGTCCGTCTGAAAACGATATTTTCTTATACGTTTTTCATAACATTTTGTTATTCTTCTCTTCATCTAAACTTTTGTTCTTAAAATCATTATTCTTTCATATATTCATCATGTCTTCTTCGCCATCGTTCATGTTTACTTCCGTTATGCATGAGTAATTTCATTAGGTTGATCATTAGGTTGTTATTGGAAATATATTTAGGGT---TCATCTAGATTTGTGAAACAGTTTGTTGCTTGATGAACCATCTTGTTACTGCCCTTAGGTAGATTTACTTTCCGAAAATTGATAAATCACCTTAACTAAATTATATAAGTAAAGTGTCATAGTTTGTGAAAGTTTAGTTATGAATTTTT-GTGAATACTTAGAATTCAGATTGTTTATGTGTGTTTACCGTTTTTAATT-ACTCGCGG-AAGTTGAG-TAAAATAGG-TTGCTAGATAAA-GTAATT-AGTACTGCAGA-GGTAGGTTAA-TTATTAGTTCGAAATTCAAGTTCTTGAATTCGAATAAGCAGAAGATCAATAGATCCCGAATGAGATTGATCGATCCAAGCTGAGAACGATTAATCCTTGCTTAAGATCGATCGATCTTCTCTATTCCCTGAATCTTATTTGTTTAGTCGA--TATTGATCCATGATACCCTACGAATTCTCTTTTGCCCAATGTTTTCTCTCATTGATTTAATCTCAATACTTGCTAGTTCATCTCTATTTTCCACATCATCCACAACCCAAAAACAAACAACCTTAGTAATAAACTCGTTGTGTGAATTTTTGGACTTTAGTGGATCGAACCCTAAGTACTATTGTGTTTGCTGTGCACT-ACAGTCTTATTTCAGGGTTTAAAATCTGAGCACATCAATTTTTTAACGTCGTTCCCGGGGACTAGTGTAATCGCCTACGAATTTTACACCAGAATTTAGCCTAAGGTACGCGTTTACTTTTTAATTTATTTCTTTATCTTTT-GTGTCTCAGGTTCTCTTGAGAAAAAGATAGATCTTCGACACCGTACAGTTGGAGAATTCGATTCGTTAGAAGTTTGCTTCTAAAATCGCAATCCGATATGACCTGCACAACCCCCTGGAGAGTTTAAGATTAGCTCAAAACTTATTGCTTTGGTTGAATGCAATACTAATTACAATTTAGGCTCTCTTAGTCTTTTTATGAGAGCAACCATTGCATTAGTTGTAAATAGTTTGACTATCTGGGCGAATATTTGCACGTGGTGAGCAAATTTAGTAATTTCAAGTTCATATTTGTTAAGATATGCAAATAAAAATTT-AAAAACACAACTCCATAAT
